# Supplementary material for: (E)-1-(5-Hy­droxy-2,2-dimethyl-2H-chromen-6-yl)-3-(3,4,5-trimeth­oxy­phen­yl)prop-2-en-1-one
Source: Acta Crystallogr Sect E Struct Rep Online. 2011 Apr 29;67(Pt 5):o1265. doi: 10.1107/S1600536811015236 (PMC3089353; doi:10.1107/S1600536811015236)
Supplement: Supplementary file 1 [file e-67-o1265-sup1.cif]

##############################################################################
#                                                                            #
# This CIF contains the data in a paper accepted for publication in          #
# Acta Crystallographica Section E. It conforms to the requirements of       #
# Notes for Authors for Acta Crystallographica Section E, and has been       #
# peer reviewed under the auspices of the IUCr Commission on Journals.       #
#                                                                            #
# Full details of the Crystallographic Information File format               #
# are given in the paper "The Crystallographic Information File (CIF):       #
# a New Standard Archive File for Crystallography" by S. R. Hall, F. H.      #
# Allen and I. D. Brown [Acta Cryst. (1991), A47, 655-685].                  #
#                                                                            #
# The current version of the core CIF dictionary is obtainable from          #
# ftp://ftp.iucr.org/pub/cif_core.dic.                                       #
#                                                                            #
# Software is freely available for graphical display of the structure(s)     #
# in this CIF. For information consult the CIF software page                 #
# http://www.iucr.org/resources/cif/software.                                #
#                                                                            #
# This file may be used for bona fide research purposes within the           #
# scientific community so long as proper attribution is given to the journal # 
# article from which it was obtained.                                        #
#                                                                            #
##############################################################################
data_I
_audit_creation_method     SHELXL-97
_chemical_name_systematic
;
(<i>E</i>)-1-(5-Hydroxy-2,2-dimethyl-2<i>H</i>-chromen-6-yl)-3-(3,4,5-
trimethoxyphenyl)prop-2-en-1-one
;
_chemical_name_common     ?
_chemical_formula_moiety     'C23 H24 O6'
_chemical_formula_sum     'C23 H24 O6'
_chemical_formula_iupac     'C23 H24 O6'
_chemical_formula_weight     396.42
_chemical_melting_point     ?
_symmetry_cell_setting     triclinic
_symmetry_space_group_name_H-M     'P -1'
_symmetry_space_group_name_Hall     '-P 1'
loop_
    _space_group_symop_id
    _space_group_symop_operation_xyz
    1 'x, y, z'
    2 '-x, -y, -z'
_cell_length_a     9.9470(9)
_cell_length_b     13.9419(13)
_cell_length_c     16.1187(11)
_cell_angle_alpha     72.681(7)
_cell_angle_beta     89.487(7)
_cell_angle_gamma     73.173(8)
_cell_volume     2035.3(3)
_cell_formula_units_Z     4
_cell_measurement_reflns_used     4923
_cell_measurement_theta_min     3.031
_cell_measurement_theta_max     29.1064
_cell_measurement_temperature     293(2)
_exptl_crystal_description     block
_exptl_crystal_colour     yellow
_exptl_crystal_size_max     0.22
_exptl_crystal_size_mid     0.15
_exptl_crystal_size_min     0.15
_exptl_crystal_density_diffrn     1.294
_exptl_crystal_density_meas     ?
_exptl_crystal_density_method     'not measured'
_exptl_crystal_F_000     840
_exptl_absorpt_coefficient_mu     0.093
_exptl_absorpt_correction_type     multi-scan
_exptl_absorpt_process_details
;
(<i>CrysAlis Pro</i>; Oxford Diffraction, 2010)
;
_exptl_absorpt_correction_T_min     0.95155
_exptl_absorpt_correction_T_max     1.0
_exptl_special_details
;
Empirical absorption correction using spherical harmonics,
implemented in SCALE3 ABSPACK scaling algorithm.
;
_diffrn_ambient_temperature     293(2)
_diffrn_radiation_type     'Mo K\a'
_diffrn_radiation_wavelength     0.7107
_diffrn_radiation_source     'fine-focus sealed tube'
_diffrn_radiation_monochromator     graphite
_diffrn_measurement_device_type     'Oxford Diffraction Xcalibur Eos'
_diffrn_measurement_method     '\w scans'
_diffrn_detector_area_resol_mean     16.0874
_diffrn_reflns_number     17082
_diffrn_reflns_av_R_equivalents     0.0253
_diffrn_reflns_av_sigmaI/netI     0.0477
_diffrn_reflns_theta_min     3.04
_diffrn_reflns_theta_max     26.37
_diffrn_reflns_theta_full     26.37
_diffrn_measured_fraction_theta_max     0.996
_diffrn_measured_fraction_theta_full     0.996
_diffrn_reflns_limit_h_min     -12
_diffrn_reflns_limit_h_max     12
_diffrn_reflns_limit_k_min     -17
_diffrn_reflns_limit_k_max     17
_diffrn_reflns_limit_l_min     -20
_diffrn_reflns_limit_l_max     20
_diffrn_standards_number     ?
_diffrn_standards_interval_count     ?
_diffrn_standards_interval_time     ?
_diffrn_standards_decay_%     ?
_refine_special_details
;
Refinement of <i>F</i>^2^ against ALL reflections. The weighted <i>R</i>-factor
<i>wR</i> and goodness of fit <i>S</i> are based on <i>F</i>^2^, conventional
<i>R</i>-factors <i>R</i> are based on <i>F</i>, with <i>F</i> set to zero for
negative <i>F</i>^2^. The threshold expression of <i>F</i>^2^ >
\s(<i>F</i>^2^) is used only for calculating <i>R</i>-factors(gt) <i>etc</i>.
and is not relevant to the choice of reflections for refinement.
<i>R</i>-factors based on <i>F</i>^2^ are statistically about twice as large
as those based on <i>F</i>, and <i>R</i>- factors based on ALL data will be
even larger.
;
_reflns_number_total     8314
_reflns_number_gt     5047
_reflns_threshold_expression     I>2sigma(I)
_refine_ls_structure_factor_coef     Fsqd
_refine_ls_matrix_type     full
_refine_ls_R_factor_all     0.1013
_refine_ls_R_factor_gt     0.0568
_refine_ls_wR_factor_gt     0.1243
_refine_ls_wR_factor_ref     0.1479
_refine_ls_goodness_of_fit_ref     1.014
_refine_ls_restrained_S_all     1.014
_refine_ls_number_reflns     8314
_refine_ls_number_parameters     541
_refine_ls_number_restraints     0
_refine_ls_hydrogen_treatment     mixed
_refine_ls_weighting_scheme     calc
_refine_ls_weighting_details
         'calc w=1/[\s^2^(Fo^2^)+(0.0596P)^2^+0.3044P] where P=(Fo^2^+2Fc^2^)/3'
_atom_sites_solution_hydrogens     geom
_atom_sites_solution_primary     direct
_atom_sites_solution_secondary     difmap
_refine_ls_shift/su_max     0.000
_refine_ls_shift/su_mean     0.000
_refine_diff_density_max     0.454
_refine_diff_density_min     -0.235
_refine_ls_extinction_method     none
_refine_ls_extinction_coef     ?
loop_
    _atom_type_symbol
    _atom_type_description
    _atom_type_scat_dispersion_real
    _atom_type_scat_dispersion_imag
    _atom_type_scat_source
    'C' 'C' 0.0033 0.0016
                         'International Tables Vol C Tables 4.2.6.8 and 6.1.1.4'
    'H' 'H' 0.0000 0.0000
                         'International Tables Vol C Tables 4.2.6.8 and 6.1.1.4'
    'O' 'O' 0.0106 0.0060
                         'International Tables Vol C Tables 4.2.6.8 and 6.1.1.4'
_computing_data_collection
;
<i>CrysAlis PRO</i> (Oxford Diffraction,2010)
;
_computing_cell_refinement
;
<i>CrysAlis PRO</i> (Oxford Diffraction, 2010)
;
_computing_data_reduction
;
<i>CrysAlis PRO</i> (Oxford Diffraction, 2010)
;
_computing_structure_solution     '<i>SHELXS97</i> (Sheldrick, 2008)'
_computing_structure_refinement     '<i>SHELXL97</i> (Sheldrick, 2008)'
_computing_molecular_graphics
;
<i>OLEX2</i> (Dolomanov <i>et al.</i>, 2009)
;
_computing_publication_material
;
<i>OLEX2</i> (Dolomanov <i>et al.</i>, 2009)
;
loop_
    _atom_site_type_symbol
    _atom_site_label
    _atom_site_fract_x
    _atom_site_fract_y
    _atom_site_fract_z
    _atom_site_U_iso_or_equiv
    _atom_site_adp_type
    _atom_site_calc_flag
    _atom_site_refinement_flags
    _atom_site_occupancy
    _atom_site_symmetry_multiplicity
    _atom_site_disorder_assembly
    _atom_site_disorder_group
    O O1 0.95861(16) 0.58077(12) 0.27494(11) 0.0589(4) Uani d . 1 1 . .
    O O2 0.9670(2) 0.38689(15) 0.07853(14) 0.0811(6) Uani d . 1 1 . .
    H H2 0.905(3) 0.386(2) 0.038(2) 0.109(12) Uiso d . 1 1 . .
    O O3 0.75683(19) 0.44108(14) -0.02863(12) 0.0787(6) Uani d . 1 1 . .
    O O4 0.27493(17) 0.69344(13) -0.41625(10) 0.0615(4) Uani d . 1 1 . .
    O O5 0.11331(19) 0.87351(13) -0.39207(11) 0.0719(5) Uani d . 1 1 . .
    O O6 0.11793(16) 0.90604(13) -0.23882(11) 0.0643(5) Uani d . 1 1 . .
    O O7 0.14385(15) 0.83524(12) 0.20823(10) 0.0534(4) Uani d . 1 1 . .
    O O8 0.58354(16) 0.66635(13) 0.37529(12) 0.0640(5) Uani d . 1 1 . .
    H H8 0.630(3) 0.670(2) 0.427(2) 0.100(10) Uiso d . 1 1 . .
    O O9 0.62958(17) 0.72834(13) 0.50207(11) 0.0678(5) Uani d . 1 1 . .
    O O10 0.67922(18) 0.92060(15) 0.87490(12) 0.0742(5) Uani d . 1 1 . .
    O O11 0.45780(18) 1.09188(13) 0.84452(11) 0.0668(5) Uani d . 1 1 . .
    O O12 0.25878(18) 1.14008(14) 0.71618(12) 0.0754(5) Uani d . 1 1 . .
    C C1 1.0710(2) 0.49482(18) 0.33362(15) 0.0525(6) Uani d . 1 1 . .
    C C2 1.1603(2) 0.4292(2) 0.28400(17) 0.0645(7) Uani d . 1 1 . .
    H H2A 1.2543 0.3938 0.3040 0.077 Uiso calc R 1 1 . .
    C C3 1.1095(2) 0.4202(2) 0.21254(18) 0.0649(7) Uani d . 1 1 . .
    H H3 1.1655 0.3751 0.1848 0.078 Uiso calc R 1 1 . .
    C C4 0.9655(2) 0.48070(17) 0.17680(15) 0.0489(5) Uani d . 1 1 . .
    C C5 0.8962(2) 0.56160(17) 0.20991(15) 0.0482(5) Uani d . 1 1 . .
    C C6 0.7635(2) 0.62990(19) 0.17363(16) 0.0590(6) Uani d . 1 1 . .
    H H6 0.7182 0.6840 0.1960 0.071 Uiso calc R 1 1 . .
    C C7 0.7014(2) 0.61607(18) 0.10495(15) 0.0545(6) Uani d . 1 1 . .
    H H7 0.6133 0.6623 0.0807 0.065 Uiso calc R 1 1 . .
    C C8 0.7642(2) 0.53521(17) 0.06891(14) 0.0470(5) Uani d . 1 1 . .
    C C9 0.8980(2) 0.46652(17) 0.10828(15) 0.0521(6) Uani d . 1 1 . .
    C C10 1.1532(3) 0.5489(2) 0.37303(18) 0.0699(7) Uani d . 1 1 . .
    H H10A 1.0909 0.5933 0.4016 0.105 Uiso calc R 1 1 . .
    H H10C 1.1943 0.5909 0.3278 0.105 Uiso calc R 1 1 . .
    H H10B 1.2265 0.4968 0.4147 0.105 Uiso calc R 1 1 . .
    C C11 1.0012(3) 0.4300(2) 0.40235(19) 0.0855(9) Uani d . 1 1 . .
    H H11B 0.9375 0.4750 0.4298 0.128 Uiso calc R 1 1 . .
    H H11C 1.0718 0.3771 0.4453 0.128 Uiso calc R 1 1 . .
    H H11A 0.9499 0.3968 0.3756 0.128 Uiso calc R 1 1 . .
    C C12 0.7010(2) 0.52044(18) -0.00538(15) 0.0535(6) Uani d . 1 1 . .
    C C13 0.5738(2) 0.59855(17) -0.05740(15) 0.0518(6) Uani d . 1 1 . .
    H H13 0.5242 0.6542 -0.0379 0.062 Uiso calc R 1 1 . .
    C C14 0.5293(2) 0.59073(17) -0.13112(16) 0.0534(6) Uani d . 1 1 . .
    H H14 0.5809 0.5311 -0.1449 0.064 Uiso calc R 1 1 . .
    C C15 0.4117(2) 0.66076(17) -0.19463(15) 0.0479(5) Uani d . 1 1 . .
    C C16 0.3968(2) 0.63920(17) -0.27196(15) 0.0503(6) Uani d . 1 1 . .
    H H16 0.4568 0.5784 -0.2801 0.060 Uiso calc R 1 1 . .
    C C17 0.2941(2) 0.70666(17) -0.33708(14) 0.0474(5) Uani d . 1 1 . .
    C C18 0.2040(2) 0.79777(17) -0.32491(15) 0.0491(5) Uani d . 1 1 . .
    C C19 0.2145(2) 0.81708(17) -0.24562(15) 0.0474(5) Uani d . 1 1 . .
    C C20 0.3182(2) 0.74967(17) -0.18115(15) 0.0490(5) Uani d . 1 1 . .
    H H20 0.3255 0.7636 -0.1287 0.059 Uiso calc R 1 1 . .
    C C21 0.3577(3) 0.5985(2) -0.42989(18) 0.0713(7) Uani d . 1 1 . .
    H H21B 0.3319 0.5979 -0.4869 0.107 Uiso calc R 1 1 . .
    H H21A 0.3415 0.5394 -0.3867 0.107 Uiso calc R 1 1 . .
    H H21C 0.4557 0.5939 -0.4252 0.107 Uiso calc R 1 1 . .
    C C22 -0.0125(3) 0.8552(3) -0.4090(3) 0.1229(15) Uani d . 1 1 . .
    H H22C -0.0726 0.9165 -0.4517 0.184 Uiso calc R 1 1 . .
    H H22B -0.0587 0.8406 -0.3562 0.184 Uiso calc R 1 1 . .
    H H22A 0.0070 0.7961 -0.4309 0.184 Uiso calc R 1 1 . .
    C C23 0.1245(3) 0.9282(2) -0.15864(17) 0.0744(8) Uani d . 1 1 . .
    H H23C 0.0571 0.9950 -0.1630 0.112 Uiso calc R 1 1 . .
    H H23B 0.2175 0.9306 -0.1462 0.112 Uiso calc R 1 1 . .
    H H23A 0.1034 0.8740 -0.1126 0.112 Uiso calc R 1 1 . .
    C C24 0.1940(2) 0.79416(17) 0.13636(14) 0.0474(5) Uani d . 1 1 . .
    C C25 0.3172(2) 0.69796(19) 0.16716(15) 0.0543(6) Uani d . 1 1 . .
    H H25 0.3355 0.6491 0.1366 0.065 Uiso calc R 1 1 . .
    C C26 0.4013(2) 0.67979(18) 0.23656(15) 0.0510(6) Uani d . 1 1 . .
    H H26 0.4816 0.6216 0.2517 0.061 Uiso calc R 1 1 . .
    C C27 0.3689(2) 0.75053(15) 0.28944(13) 0.0404(5) Uani d . 1 1 . .
    C C28 0.2387(2) 0.82697(16) 0.27187(13) 0.0402(5) Uani d . 1 1 . .
    C C29 0.1963(2) 0.89413(18) 0.32266(15) 0.0514(6) Uani d . 1 1 . .
    H H29 0.1085 0.9449 0.3104 0.062 Uiso calc R 1 1 . .
    C C30 0.2853(2) 0.88433(17) 0.39039(14) 0.0480(5) Uani d . 1 1 . .
    H H30 0.2563 0.9290 0.4242 0.058 Uiso calc R 1 1 . .
    C C31 0.4182(2) 0.80980(16) 0.41102(13) 0.0411(5) Uani d . 1 1 . .
    C C32 0.4584(2) 0.74255(16) 0.35879(14) 0.0425(5) Uani d . 1 1 . .
    C C33 0.0677(2) 0.7725(2) 0.10253(17) 0.0644(7) Uani d . 1 1 . .
    H H33A 0.0915 0.7470 0.0535 0.097 Uiso calc R 1 1 . .
    H H33C -0.0097 0.8363 0.0848 0.097 Uiso calc R 1 1 . .
    H H33B 0.0412 0.7204 0.1478 0.097 Uiso calc R 1 1 . .
    C C34 0.2363(3) 0.8798(2) 0.06837(16) 0.0701(7) Uani d . 1 1 . .
    H H34A 0.2732 0.8542 0.0212 0.105 Uiso calc R 1 1 . .
    H H34C 0.3071 0.8988 0.0944 0.105 Uiso calc R 1 1 . .
    H H34B 0.1553 0.9404 0.0466 0.105 Uiso calc R 1 1 . .
    C C35 0.5126(2) 0.79805(17) 0.48459(14) 0.0465(5) Uani d . 1 1 . .
    C C36 0.4706(2) 0.86664(17) 0.53995(14) 0.0478(5) Uani d . 1 1 . .
    H H36 0.3858 0.9207 0.5248 0.057 Uiso calc R 1 1 . .
    C C37 0.5486(2) 0.85463(17) 0.61035(14) 0.0486(5) Uani d . 1 1 . .
    H H37 0.6340 0.8013 0.6219 0.058 Uiso calc R 1 1 . .
    C C38 0.5175(2) 0.91464(16) 0.67238(14) 0.0435(5) Uani d . 1 1 . .
    C C39 0.6137(2) 0.88655(17) 0.74345(15) 0.0492(5) Uani d . 1 1 . .
    H H39 0.6944 0.8295 0.7514 0.059 Uiso calc R 1 1 . .
    C C40 0.5909(2) 0.94278(18) 0.80282(15) 0.0512(6) Uani d . 1 1 . .
    C C41 0.4718(2) 1.02935(18) 0.78994(15) 0.0525(6) Uani d . 1 1 . .
    C C42 0.3737(2) 1.05527(18) 0.72055(15) 0.0516(6) Uani d . 1 1 . .
    C C43 0.3958(2) 0.99901(17) 0.66142(14) 0.0475(5) Uani d . 1 1 . .
    H H43 0.3297 1.0175 0.6145 0.057 Uiso calc R 1 1 . .
    C C44 0.7986(3) 0.8291(2) 0.8931(2) 0.0882(10) Uani d . 1 1 . .
    H H44B 0.8589 0.8370 0.8463 0.132 Uiso calc R 1 1 . .
    H H44A 0.7677 0.7684 0.8987 0.132 Uiso calc R 1 1 . .
    H H44C 0.8495 0.8201 0.9466 0.132 Uiso calc R 1 1 . .
    C C45 0.3649(3) 1.0768(3) 0.9084(2) 0.0914(10) Uani d . 1 1 . .
    H H45B 0.2702 1.1024 0.8816 0.137 Uiso calc R 1 1 . .
    H H45C 0.3733 1.1144 0.9482 0.137 Uiso calc R 1 1 . .
    H H45A 0.3869 1.0030 0.9395 0.137 Uiso calc R 1 1 . .
    C C46 0.1505(3) 1.1689(2) 0.6485(2) 0.0857(9) Uani d . 1 1 . .
    H H46B 0.1876 1.1887 0.5929 0.129 Uiso calc R 1 1 . .
    H H46C 0.0748 1.2273 0.6539 0.129 Uiso calc R 1 1 . .
    H H46A 0.1158 1.1102 0.6531 0.129 Uiso calc R 1 1 . .
loop_
    _atom_site_aniso_label
    _atom_site_aniso_U_11
    _atom_site_aniso_U_22
    _atom_site_aniso_U_33
    _atom_site_aniso_U_12
    _atom_site_aniso_U_13
    _atom_site_aniso_U_23
    O1 0.0550(9) 0.0592(10) 0.0562(10) -0.0011(8) -0.0128(8) -0.0235(8)
    O2 0.0698(12) 0.0721(12) 0.0853(15) 0.0268(9) -0.0305(11) -0.0468(11)
    O3 0.0773(12) 0.0658(12) 0.0781(13) 0.0178(9) -0.0324(10) -0.0376(10)
    O4 0.0753(11) 0.0568(10) 0.0480(10) -0.0085(9) -0.0086(8) -0.0204(8)
    O5 0.0784(12) 0.0620(11) 0.0579(11) -0.0006(9) -0.0273(9) -0.0123(9)
    O6 0.0626(10) 0.0598(10) 0.0558(11) 0.0107(8) -0.0178(8) -0.0241(8)
    O7 0.0457(8) 0.0642(10) 0.0484(9) -0.0021(7) -0.0095(7) -0.0283(8)
    O8 0.0503(9) 0.0636(11) 0.0725(12) 0.0095(8) -0.0180(9) -0.0380(10)
    O9 0.0580(10) 0.0694(11) 0.0691(12) 0.0064(9) -0.0233(9) -0.0351(10)
    O10 0.0670(11) 0.0868(13) 0.0653(12) 0.0053(10) -0.0223(9) -0.0452(10)
    O11 0.0750(11) 0.0725(12) 0.0665(12) -0.0252(10) 0.0109(10) -0.0384(10)
    O12 0.0628(11) 0.0735(12) 0.0735(13) 0.0130(9) -0.0105(10) -0.0308(10)
    C1 0.0502(13) 0.0545(14) 0.0468(14) -0.0119(11) -0.0081(11) -0.0101(11)
    C2 0.0459(13) 0.0719(17) 0.0665(18) -0.0027(12) -0.0136(12) -0.0219(14)
    C3 0.0475(13) 0.0687(17) 0.0689(18) 0.0069(12) -0.0110(13) -0.0307(14)
    C4 0.0393(11) 0.0520(13) 0.0470(14) -0.0011(10) -0.0049(10) -0.0149(11)
    C5 0.0443(12) 0.0519(13) 0.0449(14) -0.0088(10) -0.0012(11) -0.0151(11)
    C6 0.0480(13) 0.0599(15) 0.0621(16) 0.0059(11) -0.0063(12) -0.0296(13)
    C7 0.0407(12) 0.0547(14) 0.0567(15) 0.0063(10) -0.0077(11) -0.0203(12)
    C8 0.0422(11) 0.0460(13) 0.0437(13) -0.0016(10) -0.0049(10) -0.0118(10)
    C9 0.0476(12) 0.0474(13) 0.0509(14) 0.0034(10) -0.0036(11) -0.0171(11)
    C10 0.0663(16) 0.0778(18) 0.0654(18) -0.0228(14) -0.0100(14) -0.0203(15)
    C11 0.093(2) 0.094(2) 0.069(2) -0.0460(19) 0.0043(17) -0.0074(17)
    C12 0.0508(13) 0.0474(14) 0.0524(15) 0.0002(11) -0.0072(11) -0.0150(12)
    C13 0.0476(13) 0.0453(13) 0.0532(15) -0.0013(10) -0.0076(11) -0.0136(11)
    C14 0.0537(13) 0.0445(13) 0.0525(15) -0.0017(11) -0.0104(12) -0.0134(11)
    C15 0.0467(12) 0.0436(12) 0.0474(14) -0.0095(10) -0.0071(11) -0.0088(10)
    C16 0.0539(13) 0.0407(12) 0.0521(15) -0.0075(10) -0.0060(11) -0.0143(11)
    C17 0.0549(13) 0.0469(13) 0.0390(13) -0.0167(11) -0.0036(11) -0.0097(10)
    C18 0.0509(13) 0.0418(12) 0.0447(13) -0.0076(10) -0.0121(11) -0.0046(10)
    C19 0.0441(12) 0.0445(13) 0.0480(14) -0.0065(10) -0.0066(10) -0.0127(11)
    C20 0.0490(12) 0.0503(13) 0.0421(13) -0.0081(11) -0.0064(11) -0.0126(11)
    C21 0.0831(18) 0.0686(18) 0.0656(18) -0.0154(15) -0.0047(15) -0.0327(14)
    C22 0.083(2) 0.097(3) 0.174(4) 0.0011(19) -0.067(2) -0.043(3)
    C23 0.0760(18) 0.0733(18) 0.0635(18) 0.0056(14) -0.0130(15) -0.0328(15)
    C24 0.0526(13) 0.0534(13) 0.0388(13) -0.0123(11) -0.0047(10) -0.0216(11)
    C25 0.0590(14) 0.0584(14) 0.0539(15) -0.0146(12) 0.0008(12) -0.0325(12)
    C26 0.0492(12) 0.0503(13) 0.0543(15) -0.0053(11) -0.0029(11) -0.0265(12)
    C27 0.0415(11) 0.0403(12) 0.0395(12) -0.0102(9) 0.0020(10) -0.0145(10)
    C28 0.0415(11) 0.0439(12) 0.0327(11) -0.0094(9) -0.0029(9) -0.0114(9)
    C29 0.0438(12) 0.0546(14) 0.0503(14) 0.0021(10) -0.0065(11) -0.0244(12)
    C30 0.0509(12) 0.0487(13) 0.0416(13) -0.0022(10) -0.0052(11) -0.0222(11)
    C31 0.0435(11) 0.0408(11) 0.0360(12) -0.0084(9) -0.0038(10) -0.0114(9)
    C32 0.0393(11) 0.0396(12) 0.0443(13) -0.0040(9) -0.0026(10) -0.0140(10)
    C33 0.0624(15) 0.0742(18) 0.0652(17) -0.0236(14) -0.0076(13) -0.0306(14)
    C34 0.0864(19) 0.0762(18) 0.0512(16) -0.0344(16) -0.0058(14) -0.0146(14)
    C35 0.0496(13) 0.0448(12) 0.0431(13) -0.0099(11) -0.0065(11) -0.0147(10)
    C36 0.0503(12) 0.0458(13) 0.0444(13) -0.0086(10) -0.0075(11) -0.0152(10)
    C37 0.0529(13) 0.0452(13) 0.0463(14) -0.0110(10) -0.0074(11) -0.0152(11)
    C38 0.0477(12) 0.0445(12) 0.0397(12) -0.0139(10) -0.0036(10) -0.0146(10)
    C39 0.0455(12) 0.0519(13) 0.0500(14) -0.0058(10) -0.0065(11) -0.0238(11)
    C40 0.0493(13) 0.0611(15) 0.0455(14) -0.0110(11) -0.0082(11) -0.0248(12)
    C41 0.0538(13) 0.0570(14) 0.0523(15) -0.0127(12) 0.0046(12) -0.0289(12)
    C42 0.0465(12) 0.0526(14) 0.0508(15) -0.0069(11) -0.0002(11) -0.0164(11)
    C43 0.0481(12) 0.0519(13) 0.0405(13) -0.0137(11) -0.0055(10) -0.0123(11)
    C44 0.0618(16) 0.112(2) 0.082(2) 0.0119(16) -0.0299(15) -0.0532(19)
    C45 0.101(2) 0.119(3) 0.074(2) -0.041(2) 0.031(2) -0.053(2)
    C46 0.0573(16) 0.091(2) 0.083(2) 0.0113(15) -0.0130(16) -0.0219(18)
_geom_special_details
;
All e.s.d.'s (except the e.s.d. in the dihedral angle between two l.s. planes)
are estimated using the full covariance matrix. The cell e.s.d.'s are taken
into account individually in the estimation of e.s.d.'s in distances, angles
and torsion angles; correlations between e.s.d.'s in cell parameters are only
used when they are defined by crystal symmetry. An approximate (isotropic)
treatment of cell e.s.d.'s is used for estimating e.s.d.'s involving l.s.
planes.
;
loop_
    _geom_bond_atom_site_label_1
    _geom_bond_atom_site_label_2
    _geom_bond_site_symmetry_2
    _geom_bond_distance
    _geom_bond_publ_flag
    O1 C1 . 1.466(3) ?
    O1 C5 . 1.353(3) ?
    O2 H2 . 0.91(3) ?
    O2 C9 . 1.343(3) ?
    O3 C12 . 1.249(3) ?
    O4 C17 . 1.365(3) ?
    O4 C21 . 1.421(3) ?
    O5 C18 . 1.373(3) ?
    O5 C22 . 1.392(3) ?
    O6 C19 . 1.365(2) ?
    O6 C23 . 1.422(3) ?
    O7 C24 . 1.462(2) ?
    O7 C28 . 1.356(2) ?
    O8 H8 . 0.98(3) ?
    O8 C32 . 1.349(2) ?
    O9 C35 . 1.251(2) ?
    O10 C40 . 1.365(3) ?
    O10 C44 . 1.425(3) ?
    O11 C41 . 1.392(2) ?
    O11 C45 . 1.387(3) ?
    O12 C42 . 1.371(3) ?
    O12 C46 . 1.422(3) ?
    C1 C2 . 1.489(3) ?
    C1 C10 . 1.514(3) ?
    C1 C11 . 1.510(3) ?
    C2 H2A . 0.9300 ?
    C2 C3 . 1.316(3) ?
    C3 H3 . 0.9300 ?
    C3 C4 . 1.456(3) ?
    C4 C5 . 1.391(3) ?
    C4 C9 . 1.389(3) ?
    C5 C6 . 1.394(3) ?
    C6 H6 . 0.9300 ?
    C6 C7 . 1.361(3) ?
    C7 H7 . 0.9300 ?
    C7 C8 . 1.405(3) ?
    C8 C9 . 1.417(3) ?
    C8 C12 . 1.452(3) ?
    C10 H10A . 0.9600 ?
    C10 H10C . 0.9600 ?
    C10 H10B . 0.9600 ?
    C11 H11B . 0.9600 ?
    C11 H11C . 0.9600 ?
    C11 H11A . 0.9600 ?
    C12 C13 . 1.472(3) ?
    C13 H13 . 0.9300 ?
    C13 C14 . 1.317(3) ?
    C14 H14 . 0.9300 ?
    C14 C15 . 1.461(3) ?
    C15 C16 . 1.385(3) ?
    C15 C20 . 1.392(3) ?
    C16 H16 . 0.9300 ?
    C16 C17 . 1.380(3) ?
    C17 C18 . 1.393(3) ?
    C18 C19 . 1.393(3) ?
    C19 C20 . 1.379(3) ?
    C20 H20 . 0.9300 ?
    C21 H21B . 0.9600 ?
    C21 H21A . 0.9600 ?
    C21 H21C . 0.9600 ?
    C22 H22C . 0.9600 ?
    C22 H22B . 0.9600 ?
    C22 H22A . 0.9600 ?
    C23 H23C . 0.9600 ?
    C23 H23B . 0.9600 ?
    C23 H23A . 0.9600 ?
    C24 C25 . 1.486(3) ?
    C24 C33 . 1.516(3) ?
    C24 C34 . 1.518(3) ?
    C25 H25 . 0.9300 ?
    C25 C26 . 1.320(3) ?
    C26 H26 . 0.9300 ?
    C26 C27 . 1.454(3) ?
    C27 C28 . 1.386(3) ?
    C27 C32 . 1.393(3) ?
    C28 C29 . 1.395(3) ?
    C29 H29 . 0.9300 ?
    C29 C30 . 1.361(3) ?
    C30 H30 . 0.9300 ?
    C30 C31 . 1.395(3) ?
    C31 C32 . 1.412(3) ?
    C31 C35 . 1.459(3) ?
    C33 H33A . 0.9600 ?
    C33 H33C . 0.9600 ?
    C33 H33B . 0.9600 ?
    C34 H34A . 0.9600 ?
    C34 H34C . 0.9600 ?
    C34 H34B . 0.9600 ?
    C35 C36 . 1.468(3) ?
    C36 H36 . 0.9300 ?
    C36 C37 . 1.320(3) ?
    C37 H37 . 0.9300 ?
    C37 C38 . 1.462(3) ?
    C38 C39 . 1.385(3) ?
    C38 C43 . 1.391(3) ?
    C39 H39 . 0.9300 ?
    C39 C40 . 1.386(3) ?
    C40 C41 . 1.390(3) ?
    C41 C42 . 1.382(3) ?
    C42 C43 . 1.383(3) ?
    C43 H43 . 0.9300 ?
    C44 H44B . 0.9600 ?
    C44 H44A . 0.9600 ?
    C44 H44C . 0.9600 ?
    C45 H45B . 0.9600 ?
    C45 H45C . 0.9600 ?
    C45 H45A . 0.9600 ?
    C46 H46B . 0.9600 ?
    C46 H46C . 0.9600 ?
    C46 H46A . 0.9600 ?
loop_
    _geom_angle_atom_site_label_1
    _geom_angle_atom_site_label_2
    _geom_angle_atom_site_label_3
    _geom_angle_site_symmetry_1
    _geom_angle_site_symmetry_3
    _geom_angle
    _geom_angle_publ_flag
    O1 C1 C2 . . 110.25(19) ?
    O1 C1 C10 . . 104.90(18) ?
    O1 C1 C11 . . 107.28(19) ?
    O1 C5 C4 . . 121.15(19) ?
    O1 C5 C6 . . 117.6(2) ?
    O2 C9 C4 . . 117.3(2) ?
    O2 C9 C8 . . 121.0(2) ?
    O3 C12 C8 . . 120.1(2) ?
    O3 C12 C13 . . 117.8(2) ?
    O4 C17 C16 . . 124.9(2) ?
    O4 C17 C18 . . 115.5(2) ?
    O4 C21 H21B . . 109.5 ?
    O4 C21 H21A . . 109.5 ?
    O4 C21 H21C . . 109.5 ?
    O5 C18 C17 . . 121.2(2) ?
    O5 C18 C19 . . 119.0(2) ?
    O5 C22 H22C . . 109.5 ?
    O5 C22 H22B . . 109.5 ?
    O5 C22 H22A . . 109.5 ?
    O6 C19 C18 . . 115.08(19) ?
    O6 C19 C20 . . 124.5(2) ?
    O6 C23 H23C . . 109.5 ?
    O6 C23 H23B . . 109.5 ?
    O6 C23 H23A . . 109.5 ?
    O7 C24 C25 . . 110.89(17) ?
    O7 C24 C33 . . 104.36(17) ?
    O7 C24 C34 . . 107.41(17) ?
    O7 C28 C27 . . 121.41(17) ?
    O7 C28 C29 . . 117.22(18) ?
    O8 C32 C27 . . 117.30(18) ?
    O8 C32 C31 . . 121.38(19) ?
    O9 C35 C31 . . 120.40(19) ?
    O9 C35 C36 . . 119.13(19) ?
    O10 C40 C39 . . 124.7(2) ?
    O10 C40 C41 . . 115.59(19) ?
    O10 C44 H44B . . 109.5 ?
    O10 C44 H44A . . 109.5 ?
    O10 C44 H44C . . 109.5 ?
    O11 C45 H45B . . 109.5 ?
    O11 C45 H45C . . 109.5 ?
    O11 C45 H45A . . 109.5 ?
    O12 C42 C41 . . 114.28(19) ?
    O12 C42 C43 . . 125.0(2) ?
    O12 C46 H46B . . 109.5 ?
    O12 C46 H46C . . 109.5 ?
    O12 C46 H46A . . 109.5 ?
    C1 C2 H2A . . 119.2 ?
    C1 C10 H10A . . 109.5 ?
    C1 C10 H10C . . 109.5 ?
    C1 C10 H10B . . 109.5 ?
    C1 C11 H11B . . 109.5 ?
    C1 C11 H11C . . 109.5 ?
    C1 C11 H11A . . 109.5 ?
    C2 C1 C10 . . 112.1(2) ?
    C2 C1 C11 . . 110.8(2) ?
    C2 C3 H3 . . 120.0 ?
    C2 C3 C4 . . 120.1(2) ?
    C3 C2 C1 . . 121.6(2) ?
    C3 C2 H2A . . 119.2 ?
    C4 C3 H3 . . 120.0 ?
    C4 C5 C6 . . 121.1(2) ?
    C4 C9 C8 . . 121.7(2) ?
    C5 O1 C1 . . 118.74(17) ?
    C5 C4 C3 . . 117.4(2) ?
    C5 C6 H6 . . 120.5 ?
    C6 C7 H7 . . 118.5 ?
    C6 C7 C8 . . 123.1(2) ?
    C7 C6 C5 . . 118.9(2) ?
    C7 C6 H6 . . 120.5 ?
    C7 C8 C9 . . 116.4(2) ?
    C7 C8 C12 . . 123.9(2) ?
    C8 C7 H7 . . 118.5 ?
    C8 C12 C13 . . 122.0(2) ?
    C9 O2 H2 . . 105(2) ?
    C9 C4 C3 . . 123.7(2) ?
    C9 C4 C5 . . 118.7(2) ?
    C9 C8 C12 . . 119.74(19) ?
    H10A C10 H10C . . 109.5 ?
    H10A C10 H10B . . 109.5 ?
    H10C C10 H10B . . 109.5 ?
    C11 C1 C10 . . 111.3(2) ?
    H11B C11 H11C . . 109.5 ?
    H11B C11 H11A . . 109.5 ?
    H11C C11 H11A . . 109.5 ?
    C12 C13 H13 . . 119.5 ?
    C13 C14 H14 . . 114.9 ?
    C13 C14 C15 . . 130.3(2) ?
    C14 C13 C12 . . 121.0(2) ?
    C14 C13 H13 . . 119.5 ?
    C15 C14 H14 . . 114.9 ?
    C15 C16 H16 . . 119.5 ?
    C15 C20 H20 . . 120.0 ?
    C16 C15 C14 . . 118.3(2) ?
    C16 C15 C20 . . 119.4(2) ?
    C16 C17 C18 . . 119.6(2) ?
    C17 O4 C21 . . 117.74(19) ?
    C17 C16 C15 . . 121.0(2) ?
    C17 C16 H16 . . 119.5 ?
    C18 O5 C22 . . 116.4(2) ?
    C19 O6 C23 . . 116.84(18) ?
    C19 C18 C17 . . 119.5(2) ?
    C19 C20 C15 . . 120.0(2) ?
    C19 C20 H20 . . 120.0 ?
    C20 C15 C14 . . 122.2(2) ?
    C20 C19 C18 . . 120.4(2) ?
    H21B C21 H21A . . 109.5 ?
    H21B C21 H21C . . 109.5 ?
    H21A C21 H21C . . 109.5 ?
    H22C C22 H22B . . 109.5 ?
    H22C C22 H22A . . 109.5 ?
    H22B C22 H22A . . 109.5 ?
    H23C C23 H23B . . 109.5 ?
    H23C C23 H23A . . 109.5 ?
    H23B C23 H23A . . 109.5 ?
    C24 C25 H25 . . 119.0 ?
    C24 C33 H33A . . 109.5 ?
    C24 C33 H33C . . 109.5 ?
    C24 C33 H33B . . 109.5 ?
    C24 C34 H34A . . 109.5 ?
    C24 C34 H34C . . 109.5 ?
    C24 C34 H34B . . 109.5 ?
    C25 C24 C33 . . 112.52(19) ?
    C25 C24 C34 . . 109.83(19) ?
    C25 C26 H26 . . 119.9 ?
    C25 C26 C27 . . 120.1(2) ?
    C26 C25 C24 . . 121.94(19) ?
    C26 C25 H25 . . 119.0 ?
    C27 C26 H26 . . 119.9 ?
    C27 C28 C29 . . 121.25(19) ?
    C27 C32 C31 . . 121.30(18) ?
    C28 O7 C24 . . 119.13(16) ?
    C28 C27 C26 . . 117.70(19) ?
    C28 C27 C32 . . 118.56(18) ?
    C28 C29 H29 . . 120.5 ?
    C29 C30 H30 . . 118.7 ?
    C29 C30 C31 . . 122.55(19) ?
    C30 C29 C28 . . 119.1(2) ?
    C30 C29 H29 . . 120.5 ?
    C30 C31 C32 . . 117.26(19) ?
    C30 C31 C35 . . 122.54(18) ?
    C31 C30 H30 . . 118.7 ?
    C31 C35 C36 . . 120.46(19) ?
    C32 O8 H8 . . 106.4(17) ?
    C32 C27 C26 . . 123.67(19) ?
    C32 C31 C35 . . 120.18(19) ?
    C33 C24 C34 . . 111.6(2) ?
    H33A C33 H33C . . 109.5 ?
    H33A C33 H33B . . 109.5 ?
    H33C C33 H33B . . 109.5 ?
    H34A C34 H34C . . 109.5 ?
    H34A C34 H34B . . 109.5 ?
    H34C C34 H34B . . 109.5 ?
    C35 C36 H36 . . 118.7 ?
    C36 C37 H37 . . 115.9 ?
    C36 C37 C38 . . 128.2(2) ?
    C37 C36 C35 . . 122.6(2) ?
    C37 C36 H36 . . 118.7 ?
    C38 C37 H37 . . 115.9 ?
    C38 C39 H39 . . 119.7 ?
    C38 C39 C40 . . 120.6(2) ?
    C38 C43 H43 . . 120.1 ?
    C39 C38 C37 . . 118.4(2) ?
    C39 C38 C43 . . 119.57(19) ?
    C39 C40 C41 . . 119.7(2) ?
    C40 O10 C44 . . 117.36(18) ?
    C40 C39 H39 . . 119.7 ?
    C40 C41 O11 . . 119.1(2) ?
    C41 C42 C43 . . 120.7(2) ?
    C42 O12 C46 . . 117.54(19) ?
    C42 C41 O11 . . 121.2(2) ?
    C42 C41 C40 . . 119.64(19) ?
    C42 C43 C38 . . 119.7(2) ?
    C42 C43 H43 . . 120.1 ?
    C43 C38 C37 . . 122.0(2) ?
    H44B C44 H44A . . 109.5 ?
    H44B C44 H44C . . 109.5 ?
    H44A C44 H44C . . 109.5 ?
    C45 O11 C41 . . 115.46(19) ?
    H45B C45 H45C . . 109.5 ?
    H45B C45 H45A . . 109.5 ?
    H45C C45 H45A . . 109.5 ?
    H46B C46 H46C . . 109.5 ?
    H46B C46 H46A . . 109.5 ?
    H46C C46 H46A . . 109.5 ?
loop_
    _geom_hbond_atom_site_label_D
    _geom_hbond_atom_site_label_H
    _geom_hbond_atom_site_label_A
    _geom_hbond_site_symmetry_A
    _geom_hbond_distance_DH
    _geom_hbond_distance_HA
    _geom_hbond_distance_DA
    _geom_hbond_angle_DHA
    O2 H2 O3 . 0.91(3) 1.67(3) 2.509(2) 152(3)
    O8 H8 O9 . 0.98(3) 1.64(3) 2.536(2) 149(3)
data_global
_journal_date_recd_electronic     2011-03-23
_journal_date_accepted     2011-04-22
_journal_name_full     'Acta Crystallographica, Section E'
_journal_year     2011
_journal_volume     67
_journal_issue      5
_journal_page_first     o1265
_journal_page_last     o1265
_journal_paper_category     QO
_journal_coeditor_code     FL2342
_publ_contact_author_name     'Guang-cheng Wang'
_publ_contact_author_address
;
Department of Medicinal Chemistry,
West China School of Pharmacy,
State key laboratory of Biotherapy,
Sichuan University,
Chengdu, 610041
People's Republic of China
;
_publ_contact_author_email     wanggch123@163.com
_publ_contact_author_fax     '86-28-85164103'
_publ_contact_author_phone     '86-28-13488922284'
_publ_section_title
;\
(<i>E</i>)-1-(5-Hydroxy-2,2-dimethyl-2<i>H</i>-chromen-6-yl)-3-(3,4,5-\
trimethoxyphenyl)prop-2-en-1-one
;
loop_
    _publ_author_name
    _publ_author_footnote
    _publ_author_address
    'Wang, Guang-cheng' .
;
Department of Medicinal Chemistry
West China School of Pharmacy
Sichuan University
Chengdu 610041
People's Republic of China
;
    'Yang, Ying-hong' .
;
Department of Pharmaceutical and Bioengineering, School of Chemical Engineering,
Sichuan University, Chengdu 610065, People's Republic of China
;
_publ_section_synopsis     .
