# Supplementary material for: (E)-1-(5-Hy­droxy-2,2-dimethyl-2H-chromen-6-yl)-3-(3,4,5-trimeth­oxy­phen­yl)prop-2-en-1-one
Source: Acta Crystallogr Sect E Struct Rep Online. 2011 Apr 29;67(Pt 5):o1265. doi: 10.1107/S1600536811015236 (PMC3089353; doi:10.1107/S1600536811015236)
Supplement: Supplementary file 2 [file e-67-o1265-Isup2.hkl]

# 
# h,k,l, Fc-squared, Fo-squared, sigma(Fo-squared) and status flag 
# 
data_I
_shelx_title ' 101124_s2_wgc in P-1 ' 
_shelx_refln_list_code          4 
_shelx_F_calc_maximum      356.52 
_exptl_crystal_F_000       840.00 
_reflns_d_resolution_high  0.8000 
 
loop_ 
 _symmetry_equiv_pos_as_xyz 
 'x, y, z' 
 '-x, -y, -z' 
 
_cell_length_a     9.9470 
_cell_length_b    13.9419 
_cell_length_c    16.1187 
_cell_angle_alpha  72.681 
_cell_angle_beta   89.487 
_cell_angle_gamma  73.173 
 
_shelx_F_squared_multiplier     1.000 
 
loop_ 
 _refln_index_h 
 _refln_index_k 
 _refln_index_l 
 _refln_F_squared_calc 
 _refln_F_squared_meas 
 _refln_F_squared_sigma 
 _refln_observed_status 
   2   0   0       52.12       46.43      1.90 o 
   3   0   0       10.10        7.59      1.22 o 
   4   0   0      111.65      119.12      3.95 o 
   5   0   0       25.68       29.72      2.67 o 
   6   0   0      340.09      391.41     11.77 o 
   7   0   0       45.12       51.58      6.20 o 
   8   0   0       63.60       64.18      8.04 o 
   9   0   0        0.22        0.15      2.55 o 
  10   0   0       39.24       35.13      7.69 o 
  11   0   0       28.64       13.06      4.72 o 
 -11   1   0        0.08        1.83      5.24 o 
 -10   1   0        2.37        0.33      4.94 o 
  -9   1   0       41.90       51.15      5.97 o 
  -8   1   0       42.22       43.73      5.32 o 
  -7   1   0        9.37       12.51      3.59 o 
  -6   1   0      183.97      182.70      7.31 o 
  -5   1   0        0.02        0.38      1.89 o 
  -4   1   0      757.28      822.97     12.60 o 
  -3   1   0      895.16      848.11      9.82 o 
  -2   1   0     1833.58     1762.52     11.25 o 
  -1   1   0    21654.26    19025.54    462.28 o 
   2   1   0      179.30      206.65      3.56 o 
   3   1   0     4379.05     4211.66     17.70 o 
   4   1   0       23.73       36.14      3.03 o 
   5   1   0        5.70        2.15      2.21 o 
   6   1   0      137.63      140.79      5.71 o 
   7   1   0       49.44       42.45      4.46 o 
   8   1   0       64.66       68.68      5.97 o 
   9   1   0       36.86       38.50      5.37 o 
  10   1   0       30.81       37.01      7.38 o 
  11   1   0       18.99       10.14      5.10 o 
  12   1   0       13.02       32.06      8.24 o 
 -11   2   0        0.87        0.08      5.90 o 
 -10   2   0       47.97       45.59     11.96 o 
  -9   2   0       30.43       30.03      7.29 o 
  -8   2   0      154.26      146.61     11.14 o 
  -7   2   0       72.35       78.27      6.22 o 
  -6   2   0       53.60       35.99      4.76 o 
  -5   2   0      174.38      214.01     10.90 o 
  -4   2   0       99.00      127.37      7.60 o 
  -3   2   0       43.54       41.08      2.61 o 
  -2   2   0     3331.90     3268.64     18.46 o 
  -1   2   0      794.26      823.29      8.76 o 
   0   2   0      419.08      432.88      9.35 o 
   1   2   0     5544.70     5433.25     35.83 o 
   2   2   0    24306.99    21488.02    228.02 o 
   3   2   0      439.85      387.79      5.96 o 
   4   2   0      472.05      446.86      7.38 o 
   5   2   0      200.59      204.06      6.45 o 
   6   2   0      273.58      280.57      7.70 o 
   7   2   0       64.19       56.75      4.75 o 
   8   2   0        1.95        3.38      1.85 o 
   9   2   0       15.89       11.44      2.75 o 
  10   2   0       42.76       50.98     11.69 o 
  11   2   0        0.16        1.43      3.82 o 
  12   2   0        3.41       13.48      6.60 o 
  -9   3   0      110.84      104.22     10.51 o 
  -8   3   0       22.91       21.19      3.85 o 
  -7   3   0      389.25      405.97     18.13 o 
  -6   3   0      181.18      194.82     11.82 o 
  -5   3   0      741.60      774.09     21.53 o 
  -4   3   0      650.20      773.96     33.55 o 
  -3   3   0     4950.77     5211.25     80.83 o 
  -2   3   0     1190.83     1212.61     13.98 o 
  -1   3   0     2571.85     2611.40     20.93 o 
   0   3   0     7488.25     7067.51     42.44 o 
   1   3   0    27418.14    24950.59    180.07 o 
   2   3   0    11084.92    10391.92     52.67 o 
   3   3   0     2610.31     2509.21     30.08 o 
   4   3   0     1043.72     1019.37     11.22 o 
   5   3   0      213.29      192.79      6.44 o 
   6   3   0        0.00        0.40      1.38 o 
   7   3   0       57.59       41.72      3.31 o 
   8   3   0        1.39        2.51      2.87 o 
   9   3   0       18.30       16.68      3.04 o 
  10   3   0       56.38       57.73      8.75 o 
  11   3   0        8.22       17.65      6.88 o 
  12   3   0       21.82       32.00      7.86 o 
 -10   4   0        0.00        6.80      7.07 o 
  -9   4   0        0.00        1.71      9.74 o 
  -8   4   0      110.03      125.82     12.74 o 
  -7   4   0      200.57      194.76     13.18 o 
  -6   4   0      621.87      565.91     28.52 o 
  -5   4   0       23.33       12.22      4.06 o 
  -4   4   0      790.11      828.43     21.70 o 
  -3   4   0      712.89      788.37     18.54 o 
  -2   4   0     1197.33     1217.06     21.46 o 
  -1   4   0        2.89        1.65      1.13 o 
   0   4   0     8409.30     7835.31     60.54 o 
   1   4   0        2.46        1.05      1.03 o 
   2   4   0     1136.26      986.59     10.42 o 
   3   4   0      400.23      374.84      6.11 o 
   4   4   0      258.15      268.44      6.05 o 
   5   4   0        3.23        3.29      1.32 o 
   6   4   0      301.53      301.06      8.13 o 
   7   4   0      315.86      308.18      8.25 o 
   8   4   0        0.71        1.32      1.54 o 
   9   4   0       63.07       61.72      6.00 o 
  10   4   0        0.03       -1.65      5.89 o 
  11   4   0       14.39       13.78      6.02 o 
  12   4   0        0.73       15.54      6.09 o 
 -10   5   0        7.77       10.53      8.19 o 
  -9   5   0        1.74       -0.48      4.48 o 
  -8   5   0        0.49       -2.41      6.31 o 
  -7   5   0       74.75       80.40     12.96 o 
  -6   5   0       68.43       96.48     13.03 o 
  -5   5   0      237.87      265.52     20.64 o 
  -4   5   0      102.57      111.87     12.69 o 
  -3   5   0        2.33        4.69      4.42 o 
  -2   5   0       29.92       41.29      3.71 o 
  -1   5   0      795.42      754.01     12.78 o 
   0   5   0      188.96      171.05      4.59 o 
   1   5   0      429.78      379.35      8.59 o 
   2   5   0     1644.67     1657.86     12.69 o 
   3   5   0     2421.04     2388.90     18.18 o 
   4   5   0      328.40      325.56      7.10 o 
   5   5   0     1275.20     1285.20     20.90 o 
   6   5   0       16.24       13.66      2.07 o 
   7   5   0        0.34        2.86      1.48 o 
   8   5   0        5.73        3.01      4.62 o 
   9   5   0        1.62        2.45      3.61 o 
  10   5   0        2.19       -1.72      6.80 o 
  11   5   0       32.48       38.29      7.76 o 
  12   5   0       29.15       24.68      7.50 o 
  -9   6   0        9.89       16.36      4.35 o 
  -8   6   0       13.69       13.96      4.79 o 
  -7   6   0       67.15       62.17      8.41 o 
  -6   6   0      941.67      840.82     27.94 o 
  -5   6   0      317.55      325.73     16.63 o 
  -4   6   0      211.50      210.70     12.37 o 
  -3   6   0      263.54      265.10     13.03 o 
  -2   6   0      273.67      255.84     11.57 o 
  -1   6   0      229.84      211.89      8.85 o 
   0   6   0      661.23      595.71     13.13 o 
   1   6   0      337.62      342.58     12.64 o 
   2   6   0      395.34      357.39      8.68 o 
   3   6   0        2.91        4.77      1.34 o 
   4   6   0        0.69        3.78      1.71 o 
   5   6   0      382.52      377.66      9.73 o 
   6   6   0       41.75       33.90      4.05 o 
   7   6   0       37.15       38.17      4.44 o 
   8   6   0       19.45       24.19      3.84 o 
   9   6   0       63.94       66.66      8.59 o 
  10   6   0       22.82       14.08     10.49 o 
  11   6   0      103.79      126.78     13.48 o 
  12   6   0       24.71       30.09      7.28 o 
  -9   7   0        5.14        0.52      6.20 o 
  -8   7   0        6.22        2.92      3.69 o 
  -7   7   0      129.44      101.81     11.21 o 
  -6   7   0        0.01        4.10     10.46 o 
  -5   7   0      113.43      107.09     10.25 o 
  -4   7   0      128.47      106.04      9.53 o 
  -3   7   0       31.99       39.11      5.63 o 
  -2   7   0        5.38        1.63      2.48 o 
  -1   7   0       73.93       58.72      3.83 o 
   0   7   0      180.17      202.15     10.76 o 
   1   7   0      390.50      356.21     13.35 o 
   2   7   0      122.04      100.85      4.79 o 
   3   7   0       16.07       13.14      2.08 o 
   4   7   0        0.11       -2.37      2.58 o 
   5   7   0        9.03        7.26      2.32 o 
   6   7   0       21.54       22.61      3.56 o 
   7   7   0      121.37      118.28      7.85 o 
   8   7   0      239.95      261.65     12.56 o 
   9   7   0        1.36       -6.61      6.61 o 
  10   7   0        0.17        0.74      3.15 o 
  11   7   0       11.65        6.82      7.40 o 
  12   7   0        7.30        7.90      4.91 o 
  -8   8   0        0.13        2.75      4.16 o 
  -7   8   0       11.15        0.28      3.57 o 
  -6   8   0       11.70        5.54      8.24 o 
  -5   8   0       21.75       30.70     13.75 o 
  -4   8   0        3.45        0.97      3.60 o 
  -3   8   0      872.15      813.73     24.56 o 
  -2   8   0      644.21      630.09     18.53 o 
  -1   8   0       36.84       37.00      4.25 o 
   0   8   0       96.28       94.55      5.68 o 
   1   8   0      201.27      211.76     12.27 o 
   2   8   0       33.55       25.68      4.63 o 
   3   8   0        1.13        2.05      1.36 o 
   4   8   0       85.09       77.18      4.44 o 
   5   8   0       78.27       57.05      4.58 o 
   6   8   0      159.14      169.48      8.13 o 
   7   8   0       14.90       14.70      3.38 o 
   8   8   0       43.45       41.27      5.20 o 
   9   8   0        5.94        3.65      4.38 o 
  10   8   0       20.38       20.61      6.66 o 
  11   8   0        5.38        4.84      4.52 o 
  12   8   0       48.41       44.19      8.93 o 
  -7   9   0       48.16       43.46      7.96 o 
  -6   9   0       13.35       22.23     12.04 o 
  -5   9   0       18.19       21.89      9.87 o 
  -4   9   0       38.22       29.55      5.80 o 
  -3   9   0     1149.35     1076.09     29.12 o 
  -2   9   0        0.51       -1.19      4.71 o 
  -1   9   0      110.32      104.30      9.88 o 
   0   9   0        4.30        4.49      2.32 o 
   1   9   0      148.19      137.58     21.70 o 
   2   9   0        2.59        3.73      2.89 o 
   3   9   0      443.17      436.42     10.35 o 
   4   9   0        0.21       -0.14      1.80 o 
   5   9   0        0.82       -1.49      1.88 o 
   6   9   0      110.72      111.92      6.82 o 
   7   9   0       52.41       78.87      6.22 o 
   8   9   0        1.06        3.67      2.59 o 
   9   9   0       42.99       48.23      7.52 o 
  10   9   0        3.79        2.63      3.60 o 
  11   9   0        4.41       -3.11      5.36 o 
  -7  10   0        1.64        3.76      3.85 o 
  -6  10   0       12.67       15.54      5.34 o 
  -5  10   0        0.05        2.86      5.12 o 
  -4  10   0       12.32       14.38      4.50 o 
  -3  10   0      179.65      172.70     10.47 o 
  -2  10   0      126.28      152.09      9.23 o 
  -1  10   0       31.92       48.79      7.72 o 
   0  10   0       80.20       68.98      8.13 o 
   1  10   0       43.61       60.24      9.40 o 
   2  10   0      210.69      212.01     12.95 o 
   3  10   0      146.11      165.64      7.40 o 
   4  10   0      192.88      190.40      7.39 o 
   5  10   0       35.71       30.48      3.83 o 
   6  10   0        6.85        4.49      3.99 o 
   7  10   0       12.98       19.00      3.24 o 
   8  10   0       89.74      105.65      7.46 o 
   9  10   0       42.40       34.96      6.46 o 
  10  10   0        6.14        0.14      3.42 o 
  11  10   0        3.71        7.06      3.34 o 
  -6  11   0        9.33       12.54      5.49 o 
  -5  11   0        4.37       24.26      5.64 o 
  -4  11   0       18.34       26.76      5.14 o 
  -3  11   0       90.80      105.17      8.61 o 
  -2  11   0      365.69      367.53     20.15 o 
  -1  11   0       33.53       36.21      6.76 o 
   0  11   0        5.79       -2.11      5.32 o 
   1  11   0       46.26       63.94      8.18 o 
   2  11   0        1.53        7.92      3.88 o 
   3  11   0       66.12       62.39      4.92 o 
   4  11   0        1.68       -0.03      1.76 o 
   5  11   0       41.38       37.85      3.83 o 
   6  11   0       20.07       17.60      3.45 o 
   7  11   0        0.94       -2.10      2.29 o 
   8  11   0       37.14       39.73      6.58 o 
   9  11   0        3.68        2.10      3.62 o 
  10  11   0        9.00       14.08      8.12 o 
  11  11   0        0.01       -6.66      7.97 o 
  -5  12   0        8.15       27.12      8.48 o 
  -4  12   0        0.06        2.19      4.81 o 
  -3  12   0       25.95       31.08      7.24 o 
  -2  12   0      213.22      196.03     15.82 o 
  -1  12   0       96.49       92.90     10.81 o 
   0  12   0       17.12        8.46     10.61 o 
   1  12   0       10.45       17.48      5.42 o 
   2  12   0       41.37       30.51      6.11 o 
   3  12   0       23.09       28.51     12.19 o 
   4  12   0      327.03      308.50     16.50 o 
   5  12   0       65.22       61.53      6.33 o 
   6  12   0        3.95        1.29      5.93 o 
   7  12   0        2.39       -0.23      3.26 o 
   8  12   0        4.42        3.99      6.34 o 
   9  12   0       12.98       11.79      8.03 o 
  10  12   0        0.08        3.70      5.39 o 
  -4  13   0        0.06       -1.60      7.91 o 
  -3  13   0        2.82        0.81      9.81 o 
  -2  13   0       13.34        7.06      4.78 o 
  -1  13   0        0.22        1.78      5.88 o 
   0  13   0        6.22        3.27      5.52 o 
   1  13   0       11.07       12.19      4.64 o 
   2  13   0       23.38       37.68      8.35 o 
   3  13   0       41.41       45.60      6.86 o 
   4  13   0        4.50        8.05      3.28 o 
   5  13   0      120.42      115.21     10.80 o 
   6  13   0       52.95       53.50      8.55 o 
   7  13   0        8.17       12.13      8.27 o 
   8  13   0        0.05        1.59      6.00 o 
   9  13   0        4.16       12.50      7.64 o 
  10  13   0        0.09        8.11      6.61 o 
  -3  14   0        4.80       10.33      6.51 o 
  -2  14   0       25.94       18.60      6.29 o 
  -1  14   0        0.28        0.14      9.64 o 
   0  14   0       10.17       15.30      6.05 o 
   1  14   0       24.57       23.28      6.81 o 
   2  14   0        5.55        4.31      4.67 o 
   3  14   0        0.08       -3.81      4.38 o 
   4  14   0       30.58       39.09     12.28 o 
   5  14   0       24.91       27.94      5.99 o 
   6  14   0        4.71        8.76      4.88 o 
   7  14   0        4.28        8.49      4.88 o 
   8  14   0       12.36       31.70     11.07 o 
   9  14   0        4.95        2.96      5.38 o 
  -1  15   0        1.95       -4.64      5.07 o 
   0  15   0       15.33       11.39      5.23 o 
   1  15   0      149.91      158.39     14.52 o 
   2  15   0       40.26       38.47      7.84 o 
   3  15   0        4.51        0.20      3.66 o 
   4  15   0        0.15       -0.91      4.27 o 
   5  15   0        0.09        5.48      4.20 o 
   6  15   0        3.58       10.34      5.52 o 
   7  15   0       15.59       18.31      8.11 o 
   8  15   0       10.85       22.81     10.24 o 
   1  16   0        3.61       10.76      6.20 o 
   2  16   0        0.92       -0.31      4.77 o 
   3  16   0       38.19       49.00      8.43 o 
   4  16   0       16.01       27.47      7.03 o 
   5  16   0        0.26       -0.99      3.55 o 
   6  16   0        0.23       -1.58      5.81 o 
  -5 -16   1        0.17        1.88      3.39 o 
  -4 -16   1        1.45        3.20      4.01 o 
  -3 -16   1        3.08        5.90      6.96 o 
  -2 -16   1       34.19       27.39      7.20 o 
  -8 -15   1        4.18        1.47      5.71 o 
  -7 -15   1       14.29       24.97      9.36 o 
  -6 -15   1       37.85       50.30     11.62 o 
  -5 -15   1       11.47       12.32      4.89 o 
  -4 -15   1        6.55       10.30      5.50 o 
  -3 -15   1       18.49       15.86      4.70 o 
  -2 -15   1        9.73       11.47      4.93 o 
  -1 -15   1        1.36        7.75      4.81 o 
   0 -15   1       27.06       24.85      7.10 o 
   1 -15   1        1.33       -7.87      7.87 o 
  -9 -14   1       14.50       24.48     10.71 o 
  -8 -14   1       13.01       23.55      8.90 o 
  -7 -14   1       38.90       45.30     12.24 o 
  -6 -14   1       15.15       18.87      5.63 o 
  -5 -14   1        2.66       -4.22      4.22 o 
  -4 -14   1        0.00       -0.52      3.70 o 
  -3 -14   1        9.85       13.30      5.91 o 
  -2 -14   1        2.19        4.15      4.15 o 
  -1 -14   1       12.37       20.98      7.43 o 
   0 -14   1       70.00       64.90      9.71 o 
   1 -14   1        1.38       -0.10      5.18 o 
   2 -14   1       35.16       47.04      9.19 o 
 -10 -13   1       13.69        5.42      6.37 o 
  -9 -13   1        1.56       -0.42      6.11 o 
  -8 -13   1        0.62        6.32      7.47 o 
  -7 -13   1        3.31        1.31      4.79 o 
  -6 -13   1        2.20        4.56      6.00 o 
  -5 -13   1       48.94       53.33      6.19 o 
  -4 -13   1        0.00       -1.04      3.84 o 
  -3 -13   1       35.37       23.04      5.47 o 
  -2 -13   1       12.82        9.49      4.38 o 
  -1 -13   1        0.96        6.37      4.88 o 
   0 -13   1       41.68       33.61     12.67 o 
   1 -13   1       98.75       97.50     11.46 o 
   2 -13   1        9.98        9.25      5.03 o 
   3 -13   1        0.07        2.27      4.27 o 
   4 -13   1        0.11       12.68      7.12 o 
 -10 -12   1        0.79       -5.00      6.73 o 
  -9 -12   1        2.28        7.74      6.02 o 
  -8 -12   1        9.82       -4.00      7.01 o 
  -7 -12   1        2.62        2.88      3.55 o 
  -6 -12   1        0.43        9.07      4.34 o 
  -5 -12   1        0.47        5.75      2.98 o 
  -4 -12   1       22.09       21.34      3.97 o 
  -3 -12   1       36.43       31.40      3.95 o 
  -2 -12   1       47.01       61.18      7.94 o 
  -1 -12   1       14.65       20.65      6.04 o 
   0 -12   1        5.90       -0.25      9.37 o 
   1 -12   1      140.05      132.34     12.54 o 
   2 -12   1        1.07        1.73      9.43 o 
   3 -12   1       39.72       37.54      8.53 o 
   4 -12   1       25.73       35.86      8.49 o 
   5 -12   1        3.99       16.64      7.55 o 
 -11 -11   1        8.58        1.18      6.12 o 
 -10 -11   1       30.34       34.99     11.95 o 
  -9 -11   1       70.02       69.10     11.70 o 
  -8 -11   1        9.45       15.57      4.42 o 
  -7 -11   1        0.79        0.79      2.99 o 
  -6 -11   1        0.05       -1.43      3.43 o 
  -5 -11   1       41.16       35.90      3.93 o 
  -4 -11   1        0.96        3.91      2.23 o 
  -3 -11   1        0.24       -0.76      2.59 o 
  -2 -11   1       13.59       28.76      7.69 o 
  -1 -11   1        4.56       16.65      5.34 o 
   0 -11   1       57.37       54.07     10.33 o 
   1 -11   1      511.99      525.67     23.25 o 
   2 -11   1       15.96       23.94      6.73 o 
   3 -11   1       19.82       26.74      8.33 o 
   4 -11   1        6.19       12.98      5.90 o 
   5 -11   1        0.25        8.57      8.01 o 
   6 -11   1       70.59       94.24     11.85 o 
 -11 -10   1        0.62       -4.54      4.54 o 
 -10 -10   1       19.44       13.22      4.83 o 
  -9 -10   1        4.62        3.97      4.27 o 
  -8 -10   1        1.51        2.62      5.11 o 
  -7 -10   1       16.58       24.20      3.75 o 
  -6 -10   1      119.63      116.81      7.41 o 
  -5 -10   1       87.09      105.73      6.89 o 
  -4 -10   1        8.19        8.69      2.25 o 
  -3 -10   1      201.75      220.39      7.71 o 
  -2 -10   1       61.68       57.97      7.06 o 
  -1 -10   1        6.44        1.26      3.65 o 
   0 -10   1       78.55       77.75     15.51 o 
   1 -10   1      117.61      138.34     13.88 o 
   2 -10   1      273.39      264.12     16.86 o 
   3 -10   1        3.57        6.07      3.58 o 
   4 -10   1        1.78        3.36      8.43 o 
   5 -10   1        7.26        9.53     11.54 o 
   6 -10   1        7.78       24.57      6.57 o 
   7 -10   1       65.55       69.53     10.31 o 
 -11  -9   1        1.56        0.44      4.46 o 
 -10  -9   1       12.26       22.68      7.36 o 
  -9  -9   1        0.50        2.46      4.24 o 
  -8  -9   1        1.74        3.46      3.79 o 
  -7  -9   1        6.31        6.26      2.27 o 
  -6  -9   1        0.51       -0.54      2.14 o 
  -5  -9   1        6.14       15.07      2.89 o 
  -4  -9   1        0.22        1.93      1.58 o 
  -3  -9   1       11.21       14.72      1.77 o 
  -2  -9   1        0.30        1.02      1.93 o 
  -1  -9   1       65.52       60.83      6.58 o 
   0  -9   1      139.41      133.90     10.24 o 
   1  -9   1        2.16       11.64      8.03 o 
   2  -9   1      199.35      220.26     12.48 o 
   3  -9   1      272.04      249.51     17.34 o 
   4  -9   1      156.41      135.64     12.08 o 
   5  -9   1       90.09       83.09      9.94 o 
   6  -9   1      118.64       85.45     10.23 o 
   7  -9   1       48.58       67.24      9.72 o 
 -12  -8   1       31.46       40.89      8.50 o 
 -11  -8   1        2.99        6.57      4.02 o 
 -10  -8   1        7.38       -2.81      5.64 o 
  -9  -8   1       12.68       29.78      8.27 o 
  -8  -8   1      138.85      153.65      9.05 o 
  -7  -8   1       51.62       48.33      8.34 o 
  -6  -8   1       81.24       65.82      5.67 o 
  -5  -8   1       16.71       17.53      2.92 o 
  -4  -8   1      478.08      499.88     11.20 o 
  -3  -8   1       15.57       23.27      2.80 o 
  -2  -8   1        4.83        1.94      1.33 o 
  -1  -8   1       50.22       50.30      8.90 o 
   0  -8   1      118.80      121.91      9.29 o 
   1  -8   1        5.87       15.55      5.39 o 
   2  -8   1        7.58        6.86      3.26 o 
   3  -8   1       95.47      107.06      9.65 o 
   4  -8   1       51.59       56.22      7.58 o 
   5  -8   1       95.82       82.93      9.50 o 
   6  -8   1       30.43       31.81      7.26 o 
   7  -8   1        1.37        7.33      5.11 o 
   8  -8   1       23.51       24.29      6.54 o 
 -12  -7   1        0.09        0.70      4.99 o 
 -11  -7   1        7.98        2.83      5.30 o 
 -10  -7   1        9.79       15.67      6.73 o 
  -9  -7   1       26.36       26.14      8.12 o 
  -8  -7   1       99.42      110.67      7.32 o 
  -7  -7   1       67.49       69.15      4.55 o 
  -6  -7   1      310.50      310.56      9.24 o 
  -5  -7   1       11.58        9.16      1.97 o 
  -4  -7   1       21.62       28.17      3.33 o 
  -3  -7   1      165.62      173.56      6.18 o 
  -2  -7   1      212.32      230.58      8.96 o 
  -1  -7   1      205.95      209.70      9.88 o 
   0  -7   1     1749.53     1769.55     31.57 o 
   1  -7   1       55.93       67.14      5.67 o 
   2  -7   1        6.79        6.05      2.84 o 
   3  -7   1      516.03      473.41     18.29 o 
   4  -7   1     1487.14     1528.85     63.24 o 
   5  -7   1      158.25      161.71     12.47 o 
   6  -7   1        7.53        9.85      4.77 o 
   7  -7   1       62.50       66.35      9.50 o 
   8  -7   1       15.10        9.52      4.72 o 
   9  -7   1        1.28        3.55      7.32 o 
 -12  -6   1        0.68       -3.54      4.28 o 
 -11  -6   1        4.44        2.04      4.61 o 
 -10  -6   1        1.59       -1.03      3.74 o 
  -9  -6   1        9.28        5.46      5.18 o 
  -8  -6   1        0.08       -1.41      2.32 o 
  -7  -6   1       23.53       20.22      2.53 o 
  -6  -6   1       40.13       41.44      3.32 o 
  -5  -6   1      146.66      148.22      6.04 o 
  -4  -6   1      842.85      797.32     13.54 o 
  -3  -6   1        0.45        2.25      1.03 o 
  -2  -6   1      312.41      364.52      7.70 o 
  -1  -6   1        2.03        4.12      1.42 o 
   0  -6   1      552.60      542.73     16.26 o 
   1  -6   1      171.57      180.63      6.04 o 
   2  -6   1     2776.28     2901.70     39.17 o 
   3  -6   1        0.09       -0.86      3.21 o 
   4  -6   1      361.51      381.90     17.03 o 
   5  -6   1      201.44      221.39     14.19 o 
   6  -6   1      148.96      147.70     12.45 o 
   7  -6   1      132.89      132.19     12.24 o 
   8  -6   1        0.27       -1.42      4.67 o 
   9  -6   1        9.76       11.34      5.88 o 
 -12  -5   1       42.48       49.31      9.12 o 
 -11  -5   1       14.99       17.22      5.93 o 
 -10  -5   1        0.42       -1.48      5.30 o 
  -9  -5   1        0.44        0.54      4.26 o 
  -8  -5   1       31.98       40.15      9.25 o 
  -7  -5   1       50.20       51.00      4.49 o 
  -6  -5   1      546.16      512.51     10.31 o 
  -5  -5   1      404.45      415.87      9.04 o 
  -4  -5   1      438.53      446.51      7.54 o 
  -3  -5   1       66.81       74.72      3.09 o 
  -2  -5   1       31.18       37.38      2.15 o 
  -1  -5   1      580.73      524.41      8.47 o 
   0  -5   1      369.80      395.40      7.88 o 
   1  -5   1      239.10      273.38     10.26 o 
   2  -5   1     3604.87     3878.65     88.50 o 
   3  -5   1       42.62       36.72      5.06 o 
   4  -5   1       51.63       47.97      6.44 o 
   5  -5   1       32.37       26.91      5.95 o 
   6  -5   1       78.61       93.36     10.02 o 
   7  -5   1      540.57      504.56     22.49 o 
   8  -5   1        3.76        2.24      3.66 o 
   9  -5   1       25.35       17.47      7.11 o 
  10  -5   1        0.25        4.42      6.28 o 
 -12  -4   1        8.91       14.35      7.13 o 
 -11  -4   1       80.06       94.60     11.64 o 
 -10  -4   1       11.65       12.02      4.37 o 
  -9  -4   1       39.89       27.31      5.92 o 
  -8  -4   1        5.26        5.38      1.85 o 
  -7  -4   1        0.36       -0.59      1.08 o 
  -6  -4   1        2.86        2.66      1.09 o 
  -5  -4   1      825.48      833.77     15.03 o 
  -4  -4   1      230.99      202.67      5.07 o 
  -3  -4   1      956.42      895.58      9.44 o 
  -2  -4   1      331.26      290.24      5.31 o 
  -1  -4   1     2129.60     2025.69     14.69 o 
   0  -4   1       21.55       33.19      2.05 o 
   1  -4   1     1815.05     1789.79     20.27 o 
   2  -4   1      136.87      104.53     10.27 o 
   3  -4   1     1514.25     1527.83     28.48 o 
   4  -4   1       43.24       75.60      7.39 o 
   5  -4   1      484.02      476.84     26.30 o 
   6  -4   1       67.68       58.41      7.51 o 
   7  -4   1      480.98      458.13     21.01 o 
   8  -4   1       22.05       24.85      5.10 o 
   9  -4   1        0.20        9.86      5.10 o 
  10  -4   1       12.63       18.82      5.95 o 
 -12  -3   1       52.75       70.56     10.78 o 
 -11  -3   1        0.03        3.41      4.17 o 
 -10  -3   1       33.90       35.80      6.97 o 
  -9  -3   1       27.64       20.91      5.23 o 
  -8  -3   1        0.31        1.66      1.63 o 
  -7  -3   1       21.09       25.90      2.68 o 
  -6  -3   1      202.49      194.86      6.02 o 
  -5  -3   1       55.21       52.70      2.78 o 
  -4  -3   1      441.92      410.81      6.48 o 
  -3  -3   1     4724.19     4549.95     28.80 o 
  -2  -3   1    34115.68    30536.81    263.96 o 
  -1  -3   1     7469.46     7454.28     55.64 o 
   0  -3   1     2192.68     2206.66     13.42 o 
   1  -3   1     4578.77     4362.52     28.96 o 
   2  -3   1      867.53      940.97     13.03 o 
   3  -3   1       80.03       60.62      5.78 o 
   4  -3   1     1636.23     1710.90     42.39 o 
   5  -3   1      327.70      339.77     14.73 o 
   6  -3   1       61.71       54.66      6.63 o 
   7  -3   1       80.99       81.18      7.78 o 
   8  -3   1       50.73       54.67     10.84 o 
   9  -3   1       16.54        9.13      4.50 o 
  10  -3   1       18.61       15.82      5.68 o 
 -12  -2   1       32.91       38.45      8.49 o 
 -11  -2   1       52.62       68.34     10.18 o 
 -10  -2   1       19.10       16.81      5.28 o 
  -9  -2   1        4.34        3.18      3.28 o 
  -8  -2   1       58.16       57.69      4.83 o 
  -7  -2   1        4.25        0.69      1.24 o 
  -6  -2   1      885.16      906.22     13.66 o 
  -5  -2   1      276.33      270.00      6.54 o 
  -4  -2   1       19.03       16.77      1.18 o 
  -3  -2   1     3225.82     3391.01     21.28 o 
  -2  -2   1      607.55      699.91      7.77 o 
  -1  -2   1     1562.36     1728.62     12.98 o 
   0  -2   1     3488.89     3638.21     22.75 o 
   1  -2   1     1447.71     1422.34     14.71 o 
   2  -2   1        0.03        1.55      1.58 o 
   3  -2   1     4143.38     4158.01     28.17 o 
   4  -2   1       14.24       16.29      3.47 o 
   5  -2   1       18.73       16.40      3.89 o 
   6  -2   1       61.42       59.65      5.42 o 
   7  -2   1       16.58       19.06      6.38 o 
   8  -2   1        1.87       -0.42      6.10 o 
   9  -2   1      206.33      202.78     13.97 o 
  10  -2   1       40.00       51.38     13.16 o 
  11  -2   1        0.50        8.18      8.17 o 
 -12  -1   1        0.00        2.66      5.73 o 
 -11  -1   1        0.00        9.81      5.57 o 
 -10  -1   1      124.89      134.60     13.04 o 
  -9  -1   1        0.05        3.41      2.39 o 
  -8  -1   1       27.40       29.94      4.04 o 
  -7  -1   1        0.07        1.62      1.70 o 
  -6  -1   1     2666.65     2714.77     23.28 o 
  -5  -1   1      222.50      230.34      9.46 o 
  -4  -1   1        2.16        4.01      1.52 o 
  -3  -1   1      542.59      527.42      6.34 o 
  -2  -1   1       42.28       70.31      3.94 o 
   1  -1   1      626.99      583.36      8.12 o 
   2  -1   1      186.06      206.86      6.53 o 
   3  -1   1       45.97       43.66      2.63 o 
   4  -1   1     3120.00     3206.91     25.87 o 
   5  -1   1       98.60       93.75      5.73 o 
   6  -1   1      225.69      211.06      9.57 o 
   7  -1   1       66.19       55.02      5.64 o 
   8  -1   1      243.68      222.97     13.29 o 
   9  -1   1        7.64       14.62      4.23 o 
  10  -1   1        2.17       -1.85      5.43 o 
  11  -1   1        0.38       -4.09      7.35 o 
 -11   0   1      100.25       98.36     12.46 o 
 -10   0   1       29.79       32.83     12.13 o 
  -9   0   1       29.95       25.66      4.01 o 
  -8   0   1       88.81       78.28      6.44 o 
  -7   0   1       49.68       58.68      4.95 o 
  -6   0   1       45.81       44.70      3.40 o 
  -5   0   1      821.25      767.57     12.03 o 
  -4   0   1      213.40      240.69      5.17 o 
  -3   0   1       33.97       31.96      1.96 o 
  -2   0   1     2843.91     2878.75     21.95 o 
   2   0   1     3151.12     3071.90     14.55 o 
   3   0   1      292.42      289.49      5.38 o 
   4   0   1     2023.23     2012.85     31.32 o 
   5   0   1      130.65      171.15      7.47 o 
   6   0   1       59.09       53.87      8.42 o 
   7   0   1      224.07      225.86     11.99 o 
   8   0   1       37.94       42.46      5.07 o 
   9   0   1      128.73      120.37     13.78 o 
  10   0   1       53.35       50.92      8.57 o 
  11   0   1        0.03       -4.82      4.82 o 
 -11   1   1       27.72       40.39     11.98 o 
 -10   1   1       30.38       34.08     10.48 o 
  -9   1   1      173.00      175.34     11.54 o 
  -8   1   1       25.80       26.61      4.21 o 
  -7   1   1        3.29        3.01      2.54 o 
  -6   1   1       40.14       32.29      3.06 o 
  -5   1   1     1390.58     1530.20     18.40 o 
  -4   1   1      117.51      149.22      5.22 o 
  -3   1   1     1029.89     1018.89     10.69 o 
  -2   1   1     4628.14     4365.08     21.75 o 
  -1   1   1      371.60      327.19      4.63 o 
   2   1   1      841.10      747.40      7.17 o 
   3   1   1     1834.73     1796.36     12.12 o 
   4   1   1     1112.97     1117.86     17.07 o 
   5   1   1       73.73       78.32      4.25 o 
   6   1   1       12.20       11.34      2.45 o 
   7   1   1       59.94       65.35      5.49 o 
   8   1   1       48.52       51.91      5.97 o 
   9   1   1        7.01       15.05      3.43 o 
  10   1   1      285.97      259.24     18.15 o 
  11   1   1        4.06       10.42      5.24 o 
  12   1   1        0.15       -1.59      5.03 o 
 -11   2   1        3.73        4.23      5.42 o 
 -10   2   1        8.11       19.51      9.76 o 
  -9   2   1      247.69      251.18     14.74 o 
  -8   2   1      150.30      152.33      9.42 o 
  -7   2   1      189.48      184.35     12.65 o 
  -6   2   1       11.44       15.73      3.38 o 
  -5   2   1        3.14        7.17      2.33 o 
  -4   2   1      413.21      437.81     11.24 o 
  -3   2   1      835.52      928.96      9.96 o 
  -2   2   1      556.56      550.20      7.23 o 
  -1   2   1     5095.95     4690.76     19.79 o 
   0   2   1     7919.06     7260.85     53.23 o 
   1   2   1     2939.69     2766.84     14.62 o 
   2   2   1      224.24      277.88      4.65 o 
   3   2   1      424.54      431.68      6.92 o 
   4   2   1      639.54      617.93      8.83 o 
   5   2   1        8.11       13.62      1.58 o 
   6   2   1       99.79      109.59      6.20 o 
   7   2   1       89.88       91.73      6.23 o 
   8   2   1       13.24       16.88      3.48 o 
   9   2   1      118.58      121.73      8.27 o 
  10   2   1       74.78       72.05      9.96 o 
  11   2   1       38.20       37.04      7.93 o 
  12   2   1        0.16       -4.02      4.02 o 
 -11   3   1        3.07        4.33      6.85 o 
 -10   3   1        1.04        7.78      6.86 o 
  -9   3   1        8.18       12.70      4.63 o 
  -8   3   1      318.44      335.26     13.59 o 
  -7   3   1       23.00       24.26      4.99 o 
  -6   3   1        0.21        5.86      3.26 o 
  -5   3   1      414.58      452.86     24.06 o 
  -4   3   1     3072.19     3489.30     32.50 o 
  -3   3   1        8.34        5.46      1.39 o 
  -2   3   1      427.81      383.87      6.59 o 
  -1   3   1        0.32       -0.22      1.01 o 
   0   3   1      929.32      974.73      7.99 o 
   1   3   1        1.55        7.09      1.02 o 
   2   3   1        5.28        1.10      0.73 o 
   3   3   1      154.56      161.51      4.29 o 
   4   3   1      647.45      569.73      8.99 o 
   5   3   1      271.63      294.08      7.38 o 
   6   3   1      327.99      317.01      7.31 o 
   7   3   1      110.04      105.42      6.44 o 
   8   3   1       49.69       41.38      4.49 o 
   9   3   1        7.67        4.80      2.47 o 
  10   3   1       17.79       12.70      4.97 o 
  11   3   1        7.35       11.99      5.43 o 
  12   3   1        3.60        7.60      8.25 o 
 -10   4   1        0.74        4.27      4.70 o 
  -9   4   1      103.97       97.64      8.23 o 
  -8   4   1       17.49       17.85      6.09 o 
  -7   4   1       89.94       91.10      9.14 o 
  -6   4   1        4.72        3.24      6.69 o 
  -5   4   1      407.97      364.11     15.41 o 
  -4   4   1      714.17      760.53     33.59 o 
  -3   4   1       22.71       28.91      3.06 o 
  -2   4   1     1259.20     1247.44     24.38 o 
  -1   4   1        0.81        1.51      2.39 o 
   0   4   1        7.33       13.72      2.00 o 
   1   4   1      326.19      281.58      8.98 o 
   2   4   1        5.39        2.02      0.67 o 
   3   4   1        1.12       -0.90      0.90 o 
   4   4   1      147.35      155.50      4.80 o 
   5   4   1      190.36      198.80      6.61 o 
   6   4   1      156.64      152.01      6.34 o 
   7   4   1       24.44       28.67      3.04 o 
   8   4   1       61.18       66.88      5.55 o 
   9   4   1        7.74        4.62      2.51 o 
  10   4   1       72.64       73.12      9.70 o 
  11   4   1       84.42       90.80     11.56 o 
  12   4   1       19.75       19.51      6.28 o 
 -10   5   1       21.51       25.01     10.55 o 
  -9   5   1        3.84       11.15     13.80 o 
  -8   5   1        2.10        2.33      3.12 o 
  -7   5   1      144.27      123.79     11.25 o 
  -6   5   1      662.43      741.88     24.37 o 
  -5   5   1       65.10       52.95      6.71 o 
  -4   5   1       77.03       99.59      7.88 o 
  -3   5   1      147.48      114.66      6.92 o 
  -2   5   1     1560.26     1578.85     25.53 o 
  -1   5   1        2.29        9.06      2.22 o 
   0   5   1       28.94       36.54      2.01 o 
   1   5   1       15.74       23.71      2.92 o 
   2   5   1      568.09      494.62      6.22 o 
   3   5   1      403.84      326.52      5.63 o 
   4   5   1      607.09      569.53      9.38 o 
   5   5   1       26.41       29.98      2.79 o 
   6   5   1      351.57      341.32      9.46 o 
   7   5   1       57.01       57.57      4.25 o 
   8   5   1       75.26       68.96      5.56 o 
   9   5   1      103.00      115.54      7.55 o 
  10   5   1       28.75       32.47      7.36 o 
  11   5   1      259.03      265.65     19.06 o 
  12   5   1      113.16      111.52     14.60 o 
  -9   6   1        8.12        4.31      8.96 o 
  -8   6   1        5.00       -1.10      5.18 o 
  -7   6   1      110.41       95.78     14.73 o 
  -6   6   1      185.28      170.89     18.11 o 
  -5   6   1      144.25      151.72     15.61 o 
  -4   6   1       13.73       -4.08      6.21 o 
  -3   6   1       48.22       28.07      5.86 o 
  -2   6   1      126.15      166.07     12.93 o 
  -1   6   1       12.93        5.23      1.94 o 
   0   6   1      570.67      500.89      7.49 o 
   1   6   1      653.72      624.90     13.19 o 
   2   6   1       31.61       25.58      1.85 o 
   3   6   1        0.02        1.26      0.98 o 
   4   6   1      364.38      378.92      7.41 o 
   5   6   1        1.17       -0.37      1.62 o 
   6   6   1      126.82      131.49      6.15 o 
   7   6   1        2.14        2.58      2.34 o 
   8   6   1      133.48      131.83      7.76 o 
   9   6   1       19.49       12.87      3.24 o 
  10   6   1      103.21      101.22     11.01 o 
  11   6   1      110.98      124.05     12.89 o 
  12   6   1       27.02       29.37      7.67 o 
  -9   7   1       15.65       22.57      7.33 o 
  -8   7   1       77.60       81.31     10.47 o 
  -7   7   1        1.47        8.96      5.09 o 
  -6   7   1       25.36       29.30      9.61 o 
  -5   7   1       45.76       29.37      7.72 o 
  -4   7   1      421.10      405.93     26.84 o 
  -3   7   1      517.29      537.45     28.00 o 
  -2   7   1      203.14      218.29     11.09 o 
  -1   7   1       15.64       19.07      2.37 o 
   0   7   1      268.09      240.70      6.15 o 
   1   7   1      193.81      216.07     10.59 o 
   2   7   1        1.43        0.80      1.00 o 
   3   7   1      219.36      225.42      6.48 o 
   4   7   1       21.85       22.40      2.36 o 
   5   7   1        1.02        0.58      1.30 o 
   6   7   1      111.39      119.72      6.72 o 
   7   7   1       11.95        9.04      3.91 o 
   8   7   1       41.96       42.34      8.40 o 
   9   7   1       16.24       19.17      4.34 o 
  10   7   1       24.68       16.64      5.20 o 
  11   7   1       28.96       38.18      7.95 o 
  12   7   1       69.56       71.88     10.72 o 
  -8   8   1       18.29       27.28      7.46 o 
  -7   8   1       15.73        6.61      4.37 o 
  -6   8   1        4.45        3.01      6.76 o 
  -5   8   1        0.06       -2.36      7.59 o 
  -4   8   1       11.77       10.99      4.81 o 
  -3   8   1      388.28      390.56     16.80 o 
  -2   8   1       49.24       54.70      6.86 o 
  -1   8   1        8.97        8.02      1.76 o 
   0   8   1       29.46       36.98      3.55 o 
   1   8   1      544.27      523.16     17.57 o 
   2   8   1       15.83       16.90      2.27 o 
   3   8   1       10.06       15.44      1.96 o 
   4   8   1       41.91       43.48      3.34 o 
   5   8   1      270.94      272.80      7.97 o 
   6   8   1        0.04        0.71      2.02 o 
   7   8   1       23.70       31.70      4.14 o 
   8   8   1      244.77      263.11     11.22 o 
   9   8   1       14.77       10.88      2.68 o 
  10   8   1       59.86       65.66      8.91 o 
  11   8   1      115.41      135.64     21.14 o 
  12   8   1        2.94        7.49      4.78 o 
  -8   9   1       81.14       98.00     11.99 o 
  -7   9   1        4.91        9.72      5.29 o 
  -6   9   1        3.00        3.45      7.30 o 
  -5   9   1      115.69       97.44     10.19 o 
  -4   9   1       40.86       34.30      6.27 o 
  -3   9   1      772.13      775.14     20.73 o 
  -2   9   1      174.09      167.96     10.97 o 
  -1   9   1       73.15       74.64      5.82 o 
   0   9   1       15.22       13.58      2.72 o 
   1   9   1        0.19        3.13      1.52 o 
   2   9   1      828.17      836.79     14.33 o 
   3   9   1      130.95      124.36      5.18 o 
   4   9   1       35.68       30.30      1.87 o 
   5   9   1        3.78        1.58      2.94 o 
   6   9   1       90.93       92.05      6.23 o 
   7   9   1      387.45      387.25     13.12 o 
   8   9   1       74.08       78.14      6.39 o 
   9   9   1        7.02       10.38      5.29 o 
  10   9   1        3.20        2.98      3.75 o 
  11   9   1        0.01       -0.67      3.75 o 
  12   9   1        0.44        6.49      3.81 o 
  -7  10   1        1.05        9.79      4.79 o 
  -6  10   1        2.34        0.75     13.89 o 
  -5  10   1        2.40        0.56      8.87 o 
  -4  10   1       16.25        4.70      4.17 o 
  -3  10   1      242.96      260.89     12.58 o 
  -2  10   1      307.86      326.13     13.07 o 
  -1  10   1        4.40        2.71      2.31 o 
   0  10   1       33.54       21.53      5.54 o 
   1  10   1       42.80       46.43      4.19 o 
   2  10   1      164.46      154.66      6.70 o 
   3  10   1       20.16       23.48      2.84 o 
   4  10   1        5.27        1.62      1.33 o 
   5  10   1       52.82       48.23      3.37 o 
   6  10   1       15.93       15.37      2.74 o 
   7  10   1        7.23       11.10      3.00 o 
   8  10   1       16.05       17.39      3.67 o 
   9  10   1        6.12        7.08      4.09 o 
  10  10   1        8.51       12.53      4.84 o 
  11  10   1        1.60        3.52      3.54 o 
  -6  11   1        6.19        5.02      5.81 o 
  -5  11   1       12.39        8.24      3.81 o 
  -4  11   1       63.27       57.11      6.76 o 
  -3  11   1      208.39      220.19     12.05 o 
  -2  11   1      216.21      209.17     10.86 o 
  -1  11   1       29.57       19.88      5.08 o 
   0  11   1        1.98       -5.27      5.27 o 
   1  11   1       78.70       81.58     10.11 o 
   2  11   1        1.70        2.49      2.68 o 
   3  11   1      104.51      109.89      5.74 o 
   4  11   1       68.35       66.61      5.12 o 
   5  11   1       53.57       51.14      4.12 o 
   6  11   1      127.65      129.51      7.51 o 
   7  11   1        2.17        3.78      2.73 o 
   8  11   1      101.56      117.72      8.08 o 
   9  11   1        8.53        3.80      4.54 o 
  10  11   1        1.45       21.49      9.97 o 
  11  11   1        1.42        5.25      4.68 o 
  -5  12   1        6.40        5.70      5.77 o 
  -4  12   1       14.15       13.00      6.03 o 
  -3  12   1        3.51        9.22      4.88 o 
  -2  12   1      225.61      236.55     17.09 o 
  -1  12   1        1.70        0.85      8.61 o 
   0  12   1       20.43       16.14      4.53 o 
   1  12   1       19.52       15.06      6.60 o 
   2  12   1        3.44        6.56      4.72 o 
   3  12   1       97.41       99.78     12.97 o 
   4  12   1       40.32       31.94      6.03 o 
   5  12   1      235.32      251.87     12.30 o 
   6  12   1       43.11       55.22      7.97 o 
   7  12   1       23.00       28.85      7.03 o 
   8  12   1        4.08        1.61      5.80 o 
   9  12   1        2.04       -5.17      5.78 o 
  10  12   1        1.09       -4.21      7.91 o 
  11  12   1        1.48        1.28      4.62 o 
  -4  13   1       37.07       40.72     17.69 o 
  -3  13   1        0.06       -0.60      4.72 o 
  -2  13   1        8.16       -0.44      4.95 o 
  -1  13   1       16.78       20.09      6.08 o 
   0  13   1      103.80      110.56     11.57 o 
   1  13   1       15.34       22.89      6.50 o 
   2  13   1       67.45       67.39      8.99 o 
   3  13   1        0.19        0.51      3.94 o 
   4  13   1        6.68        7.08      4.07 o 
   5  13   1        2.06       -0.88      3.26 o 
   6  13   1        9.98        7.94      3.73 o 
   7  13   1        6.85        8.13      4.00 o 
   8  13   1        7.77        1.42      6.19 o 
   9  13   1        3.08        8.59      7.01 o 
  10  13   1        1.27       12.35      8.81 o 
  -3  14   1       21.44       19.16      6.60 o 
  -2  14   1        1.22        5.19     11.41 o 
  -1  14   1        3.20       -0.43      4.37 o 
   0  14   1        0.06       11.72      5.54 o 
   1  14   1       34.24       33.84      7.47 o 
   2  14   1       75.53       72.54      9.70 o 
   3  14   1        4.01        1.39      3.98 o 
   4  14   1       70.15       71.08      9.09 o 
   5  14   1        6.06        2.12      6.14 o 
   6  14   1        0.04        7.47      6.13 o 
   7  14   1       23.34       35.77      6.68 o 
   8  14   1        2.02       15.93      8.30 o 
   9  14   1        1.11        0.60      6.29 o 
  -2  15   1       31.37       39.34      8.74 o 
  -1  15   1        6.45       -2.83      5.79 o 
   0  15   1       73.41       62.55     10.17 o 
   1  15   1      130.98      132.98     13.55 o 
   2  15   1        4.41        8.66      4.86 o 
   3  15   1       14.98       25.75      7.21 o 
   4  15   1        2.03        4.16      3.98 o 
   5  15   1        0.53       -2.38      3.97 o 
   6  15   1        6.92       -0.50      5.39 o 
   7  15   1        0.03        7.43      5.56 o 
   8  15   1        1.95        5.78      8.58 o 
   0  16   1       13.00       18.05      8.06 o 
   1  16   1        0.79        6.36      5.09 o 
   2  16   1        0.04       -3.60      3.81 o 
   3  16   1        1.98       -0.94      4.32 o 
   4  16   1        1.59        3.86      3.78 o 
   5  16   1        0.31       -7.61      7.61 o 
   6  16   1        0.61        9.51      7.15 o 
  -4 -16   2        0.52       -4.15      4.15 o 
  -3 -16   2        9.40       17.77      6.00 o 
  -7 -15   2        0.90       -0.89      5.44 o 
  -5 -15   2        7.55        9.58      4.27 o 
  -4 -15   2        7.09       10.12      4.33 o 
  -3 -15   2        3.60        1.19      4.95 o 
  -2 -15   2        2.38        6.10      4.53 o 
  -1 -15   2        3.36        8.65      5.11 o 
   0 -15   2        8.61       13.48      5.80 o 
  -8 -14   2        2.63        0.75      5.76 o 
  -7 -14   2       10.28        9.24      7.31 o 
  -6 -14   2       13.88       15.76      6.45 o 
  -5 -14   2       37.21       42.71      6.78 o 
  -4 -14   2        2.55        3.40      4.04 o 
  -3 -14   2       36.84       46.03      7.47 o 
  -2 -14   2       35.03       42.44      7.61 o 
  -1 -14   2       82.89       91.84     14.47 o 
   0 -14   2       57.84       60.04      9.84 o 
   1 -14   2        3.79       -1.86      5.16 o 
   2 -14   2        1.54        1.77      8.46 o 
  -9 -13   2        1.60       -0.78      7.30 o 
  -8 -13   2        0.07       -4.08      5.75 o 
  -7 -13   2        5.72       11.37      7.80 o 
  -6 -13   2       19.09       19.41      5.54 o 
  -5 -13   2        8.41        7.94      3.06 o 
  -4 -13   2       25.01       28.86      6.00 o 
  -3 -13   2        1.53        2.27      4.11 o 
  -2 -13   2       33.31       34.51      6.54 o 
  -1 -13   2       25.26       34.30      7.30 o 
   0 -13   2      240.60      196.43     15.37 o 
   1 -13   2      101.00      108.19     12.21 o 
   2 -13   2       13.77       22.70      7.49 o 
   3 -13   2        1.63        0.76     16.67 o 
 -10 -12   2        8.16       16.63      7.73 o 
  -9 -12   2        0.91       -1.55      6.79 o 
  -8 -12   2        0.10        8.92      7.82 o 
  -7 -12   2        0.38       -1.35      5.88 o 
  -6 -12   2       20.61       24.62      6.54 o 
  -5 -12   2        0.48        0.16      2.73 o 
  -4 -12   2        0.45        1.67      2.05 o 
  -3 -12   2       42.35       40.01      4.54 o 
  -2 -12   2       21.12       12.25      5.23 o 
  -1 -12   2       60.63       71.49      9.21 o 
   0 -12   2       93.97      112.64     11.47 o 
   1 -12   2        3.54        3.54      5.28 o 
   2 -12   2       33.52       22.02      6.30 o 
   3 -12   2        5.19       24.09      7.22 o 
   4 -12   2        1.12        6.08      5.62 o 
 -11 -11   2        0.07        5.26      7.35 o 
 -10 -11   2        2.50       -0.96      3.39 o 
  -9 -11   2        5.53        2.47      3.10 o 
  -8 -11   2       26.17       25.65      5.80 o 
  -7 -11   2        2.95        6.17      2.56 o 
  -6 -11   2       45.93       47.20      5.06 o 
  -5 -11   2       18.34       14.34      3.20 o 
  -4 -11   2        0.32       -0.88      1.90 o 
  -3 -11   2       43.25       42.10      4.84 o 
  -2 -11   2       39.62       50.02      6.95 o 
  -1 -11   2        7.51       17.89      5.48 o 
   0 -11   2      213.20      215.26     14.70 o 
   1 -11   2      263.70      269.84     17.29 o 
   2 -11   2      186.68      188.77     14.91 o 
   3 -11   2       27.35       43.33      8.32 o 
   4 -11   2        0.77        9.76      5.41 o 
   5 -11   2       57.64       66.21     15.65 o 
 -11 -10   2        3.81       -0.92      4.26 o 
 -10 -10   2        0.34       10.66      6.33 o 
  -9 -10   2        0.08        3.84      3.65 o 
  -8 -10   2        2.23       11.50      4.53 o 
  -7 -10   2       18.10       21.21      3.67 o 
  -6 -10   2       21.70       24.19      6.24 o 
  -5 -10   2        0.31       -1.24      2.77 o 
  -4 -10   2        4.00        2.72      1.97 o 
  -3 -10   2        1.79        3.11      1.98 o 
  -2 -10   2        0.81        3.34      4.30 o 
  -1 -10   2       32.16       23.40     13.10 o 
   0 -10   2       10.71       10.95      7.64 o 
   1 -10   2     1698.85     1751.72     40.12 o 
   2 -10   2        8.56       15.16      5.80 o 
   3 -10   2       71.60       68.93      9.92 o 
   4 -10   2        0.35        9.44      4.47 o 
   5 -10   2        1.00        7.81      4.58 o 
   6 -10   2        5.65       10.12      5.51 o 
 -11  -9   2        1.84       -3.21      4.66 o 
 -10  -9   2        2.12       -1.66      4.16 o 
  -9  -9   2        3.57        8.17      5.04 o 
  -8  -9   2       50.95       46.00      9.37 o 
  -7  -9   2       17.46       19.68      3.92 o 
  -6  -9   2      140.90      120.00      7.22 o 
  -5  -9   2       40.73       38.63      4.51 o 
  -4  -9   2      123.58      119.58      6.10 o 
  -3  -9   2        2.30        1.87      1.95 o 
  -2  -9   2       28.07       33.50      3.09 o 
  -1  -9   2        1.81       -1.41      5.29 o 
   0  -9   2       10.10       12.34      4.57 o 
   1  -9   2       14.47       25.66      6.32 o 
   2  -9   2      413.66      402.36     32.19 o 
   3  -9   2        5.80        5.85      3.84 o 
   4  -9   2      182.73      151.87     12.94 o 
   5  -9   2      222.57      205.42     28.06 o 
   6  -9   2        2.25       -0.81      3.73 o 
   7  -9   2        0.61       -0.35      4.86 o 
 -12  -8   2        1.07       -4.88      6.33 o 
 -11  -8   2        0.07       -1.08      5.21 o 
 -10  -8   2        0.03        2.27      4.88 o 
  -9  -8   2       49.60       65.15     11.13 o 
  -8  -8   2        0.17       -3.78      3.78 o 
  -7  -8   2      403.74      380.29     15.10 o 
  -6  -8   2        0.11        3.20      2.45 o 
  -5  -8   2        1.32        3.56      2.33 o 
  -4  -8   2        7.90        7.58      1.93 o 
  -3  -8   2        7.76       11.28      2.11 o 
  -2  -8   2      263.23      273.15      7.73 o 
  -1  -8   2        0.86        3.97      4.89 o 
   0  -8   2       55.13       71.05      7.30 o 
   1  -8   2      205.83      221.07     14.29 o 
   2  -8   2       52.97       51.35     10.31 o 
   3  -8   2      629.20      589.94     21.72 o 
   4  -8   2       41.14       38.35      7.96 o 
   5  -8   2       38.14       41.62      7.43 o 
   6  -8   2        8.96       19.28      6.44 o 
   7  -8   2        9.51       11.00      4.76 o 
   8  -8   2        0.29       -3.04      4.33 o 
 -12  -7   2       11.87       15.51      5.70 o 
 -11  -7   2        1.44       -2.16      3.64 o 
 -10  -7   2        5.42       13.40      6.01 o 
  -9  -7   2        4.83       13.26      6.61 o 
  -8  -7   2       26.37       32.21      8.13 o 
  -7  -7   2       54.72       42.11      4.34 o 
  -6  -7   2      561.08      536.47     11.64 o 
  -5  -7   2      249.47      239.97      8.08 o 
  -4  -7   2        5.70        2.17      1.80 o 
  -3  -7   2       26.79       32.78      2.94 o 
  -2  -7   2       25.80       42.12      3.99 o 
  -1  -7   2       56.37       57.89      4.81 o 
   0  -7   2       34.94       37.27      4.02 o 
   1  -7   2      322.04      312.12     10.71 o 
   2  -7   2      157.21      144.18      7.24 o 
   3  -7   2      202.33      183.01     11.96 o 
   4  -7   2      409.87      380.60     18.16 o 
   5  -7   2      241.25      250.63     15.56 o 
   6  -7   2        0.12        3.54      8.74 o 
   7  -7   2        9.68        5.69      6.10 o 
   8  -7   2       21.33       28.39      6.77 o 
 -12  -6   2        1.15        0.78      3.98 o 
 -11  -6   2       17.30       18.69      5.86 o 
 -10  -6   2        0.75        2.03      4.60 o 
  -9  -6   2       38.26       57.80     10.93 o 
  -8  -6   2       46.86       51.88      9.91 o 
  -7  -6   2      214.94      218.26      6.55 o 
  -6  -6   2        3.00        1.05      1.27 o 
  -5  -6   2     1843.46     1744.56     22.62 o 
  -4  -6   2       12.36        8.59      2.03 o 
  -3  -6   2       27.09       31.17      2.32 o 
  -2  -6   2      202.90      218.01      6.01 o 
  -1  -6   2       69.01       50.99      4.85 o 
   0  -6   2      351.76      366.28      8.59 o 
   1  -6   2      126.99      147.44      8.02 o 
   2  -6   2      996.62     1001.73     17.48 o 
   3  -6   2       21.91       42.07      8.70 o 
   4  -6   2        1.03        7.90      4.74 o 
   5  -6   2        0.00        5.97      4.17 o 
   6  -6   2       31.27       24.64      6.33 o 
   7  -6   2        0.21       -0.71      4.42 o 
   8  -6   2        9.98        7.87      3.89 o 
   9  -6   2        7.53       11.73      4.90 o 
 -12  -5   2        4.29       -0.48      5.02 o 
 -11  -5   2        6.36        0.79      4.04 o 
 -10  -5   2        9.33        9.66      4.19 o 
  -9  -5   2        1.26        2.58      6.41 o 
  -8  -5   2       38.44       34.18      9.05 o 
  -7  -5   2       82.24       80.69      3.14 o 
  -6  -5   2      390.84      396.72      8.13 o 
  -5  -5   2       93.81       91.02      5.85 o 
  -4  -5   2     3899.50     3610.09     23.06 o 
  -3  -5   2     3103.26     3016.84     27.32 o 
  -2  -5   2     4214.70     4403.08     34.33 o 
  -1  -5   2       13.81       19.75      2.18 o 
   0  -5   2      397.13      421.23      8.38 o 
   1  -5   2      485.81      521.67     13.50 o 
   2  -5   2        3.69       11.48      3.18 o 
   3  -5   2      618.06      588.45     19.06 o 
   4  -5   2      307.62      334.92     19.57 o 
   5  -5   2      257.74      233.77     13.98 o 
   6  -5   2        9.71        7.51      3.78 o 
   7  -5   2       33.08       26.00      5.84 o 
   8  -5   2       19.77       24.72      5.02 o 
   9  -5   2       13.15       16.82      6.64 o 
 -12  -4   2        0.94        0.93      6.76 o 
 -11  -4   2        2.23        1.18      4.07 o 
 -10  -4   2        0.07       -4.92      4.92 o 
  -9  -4   2        0.48       -3.81      5.67 o 
  -8  -4   2       47.75       34.28      8.69 o 
  -7  -4   2       62.83       69.31      4.73 o 
  -6  -4   2       17.85       15.81      1.31 o 
  -5  -4   2     1603.47     1446.65     18.05 o 
  -4  -4   2     1523.86     1452.48     16.45 o 
  -3  -4   2     3149.48     3265.37     32.09 o 
  -2  -4   2     2362.29     2185.41     24.55 o 
  -1  -4   2       70.64      177.51      6.05 o 
   0  -4   2      247.76      255.25      6.35 o 
   1  -4   2      923.81      969.27     11.94 o 
   2  -4   2       76.30      103.99      7.24 o 
   3  -4   2     1146.34     1302.20     28.79 o 
   4  -4   2       16.41       12.51      6.58 o 
   5  -4   2        2.98        0.39      3.16 o 
   6  -4   2      312.78      312.53     16.98 o 
   7  -4   2       83.82       71.62     12.11 o 
   8  -4   2       16.01       16.16      8.45 o 
   9  -4   2       12.02        8.70      4.78 o 
  10  -4   2       19.87       24.57      6.38 o 
 -12  -3   2        7.81        7.08      5.52 o 
 -11  -3   2        9.63       11.13      4.73 o 
 -10  -3   2       30.45       29.98      6.38 o 
  -9  -3   2        1.26       -3.19      3.80 o 
  -8  -3   2       38.40       43.34      3.67 o 
  -7  -3   2        7.42        7.19      2.76 o 
  -6  -3   2       72.73       68.71      2.99 o 
  -5  -3   2      199.70      216.43      4.91 o 
  -4  -3   2        2.01        0.54      0.61 o 
  -3  -3   2     1333.70     1198.71     15.08 o 
  -2  -3   2    15428.20    14058.79    177.93 o 
  -1  -3   2    28550.13    25591.78    152.17 o 
   0  -3   2       84.35       81.95      3.17 o 
   1  -3   2      784.32      745.68      8.63 o 
   2  -3   2      741.39      756.44     14.05 o 
   3  -3   2      967.06      943.78     21.60 o 
   4  -3   2      485.53      530.98     17.44 o 
   5  -3   2      251.12      243.54     13.22 o 
   6  -3   2       54.03       54.95      6.71 o 
   7  -3   2       25.99       18.86      3.30 o 
   8  -3   2       54.36       48.38      7.70 o 
   9  -3   2       42.99       40.79      7.61 o 
  10  -3   2        2.09        3.56      3.88 o 
 -12  -2   2        3.43        0.63      4.74 o 
 -11  -2   2        9.95       14.62      5.35 o 
 -10  -2   2        1.23       -4.69      4.69 o 
  -9  -2   2        1.69       -3.71      3.71 o 
  -8  -2   2       21.45       17.01      3.86 o 
  -7  -2   2        1.27        2.05      1.58 o 
  -6  -2   2        4.29        5.55      1.19 o 
  -5  -2   2        1.49        1.33      0.72 o 
  -4  -2   2       26.00       19.93      1.78 o 
  -3  -2   2     7041.83     6825.49     46.67 o 
  -2  -2   2   127105.29    86963.68    363.08 o 
  -1  -2   2     3521.11     3385.28     14.18 o 
   0  -2   2      267.46      245.76      5.78 o 
   1  -2   2     4090.51     4121.43     63.65 o 
   2  -2   2        9.15       10.64      1.83 o 
   3  -2   2      427.64      382.15     10.61 o 
   4  -2   2     1239.96     1323.16     26.37 o 
   5  -2   2       22.44        9.38      6.41 o 
   6  -2   2        0.04       -2.61      4.36 o 
   7  -2   2      129.89      133.54     10.92 o 
   8  -2   2      101.34       88.25      9.37 o 
   9  -2   2       28.85       35.64      6.82 o 
  10  -2   2       45.39       41.24      7.44 o 
  11  -2   2        6.38       11.23      5.70 o 
 -12  -1   2        8.11       20.87      6.65 o 
 -11  -1   2       29.67       38.66      8.48 o 
 -10  -1   2        1.67        3.44      6.45 o 
  -9  -1   2        0.19        5.12      8.57 o 
  -8  -1   2        5.49        5.33      2.38 o 
  -7  -1   2        4.73        5.48      1.64 o 
  -6  -1   2        5.41        5.64      2.88 o 
  -5  -1   2      403.70      383.73      8.66 o 
  -4  -1   2      152.16      141.52      3.63 o 
  -3  -1   2      886.25      853.16     16.82 o 
  -2  -1   2    19232.43    18193.81     66.12 o 
  -1  -1   2      120.04       89.85      2.72 o 
   0  -1   2     4652.08     4449.69     25.02 o 
   1  -1   2       55.52       45.10      2.41 o 
   2  -1   2      709.04      711.49     10.19 o 
   3  -1   2      153.26      143.44      4.84 o 
   4  -1   2     3534.95     4024.44     34.96 o 
   5  -1   2        0.92        0.55      3.74 o 
   6  -1   2        9.68       11.74      3.56 o 
   7  -1   2       88.75       93.56      8.54 o 
   8  -1   2      271.86      263.36     12.65 o 
   9  -1   2       13.67       11.10      7.58 o 
  10  -1   2        1.21        1.79      8.11 o 
  11  -1   2        2.07       -2.25      5.39 o 
 -11   0   2        8.81       11.28      4.34 o 
 -10   0   2        4.78        9.12      4.58 o 
  -9   0   2       23.93       15.50      4.70 o 
  -8   0   2        1.01       -2.49      2.49 o 
  -7   0   2       60.18       52.51      4.44 o 
  -6   0   2      152.01      177.25      6.11 o 
  -5   0   2      916.10     1058.03     12.25 o 
  -4   0   2     1243.03     1353.60     17.91 o 
  -3   0   2      182.11      174.68      4.02 o 
  -2   0   2      165.33      125.34     19.25 o 
  -1   0   2      146.27      119.11      9.87 o 
   1   0   2     2572.99     2533.84     24.35 o 
   2   0   2      343.08      303.72      7.75 o 
   3   0   2     2618.07     2455.69     22.77 o 
   4   0   2     2131.69     2202.50     23.53 o 
   5   0   2       97.38      120.90      7.92 o 
   6   0   2       13.47       15.61      3.28 o 
   7   0   2       29.39       26.65      4.14 o 
   8   0   2       69.92       78.15      7.04 o 
   9   0   2      110.28      106.54      8.49 o 
  10   0   2        7.72       10.12      4.46 o 
  11   0   2       24.32       25.94     10.05 o 
 -11   1   2        9.59        8.27      4.55 o 
 -10   1   2       35.11       40.44      8.21 o 
  -9   1   2       44.26       62.74     10.69 o 
  -8   1   2        3.24        1.36      2.17 o 
  -7   1   2      156.20      173.44      9.56 o 
  -6   1   2      734.63      793.86     16.94 o 
  -5   1   2     2409.79     2569.37     29.88 o 
  -4   1   2      228.18      280.16      6.78 o 
  -3   1   2      345.76      369.36      6.86 o 
  -2   1   2     2665.23     2637.63     15.64 o 
  -1   1   2    16176.38    14292.98     61.98 o 
   1   1   2       37.79       31.76      1.25 o 
   2   1   2      160.76      143.08      3.35 o 
   3   1   2      180.28      189.24      4.41 o 
   4   1   2      259.05      300.23      7.56 o 
   5   1   2      391.16      377.23     13.06 o 
   6   1   2      154.16      171.41      8.34 o 
   7   1   2        0.01        3.15      2.81 o 
   8   1   2       36.53       39.38      5.08 o 
   9   1   2       18.72       19.01      4.42 o 
  10   1   2       38.25       40.37      5.11 o 
  11   1   2        1.25       -0.93      3.55 o 
 -11   2   2        7.70       13.68      8.68 o 
 -10   2   2       10.97       10.79      4.95 o 
  -9   2   2      173.92      162.15      9.91 o 
  -8   2   2      126.13      132.17      7.08 o 
  -7   2   2       22.13       29.68      3.97 o 
  -6   2   2        0.09       -0.98      2.22 o 
  -5   2   2        1.74        5.34      2.31 o 
  -4   2   2      402.56      447.14      9.35 o 
  -3   2   2     1007.59     1010.10     11.18 o 
  -2   2   2     3777.72     3964.82     18.75 o 
  -1   2   2     3277.73     3067.92     17.76 o 
   0   2   2        0.02       -0.62      0.62 o 
   1   2   2      508.76      535.86      6.94 o 
   2   2   2      207.47      207.64      3.47 o 
   3   2   2      161.03      149.33      4.08 o 
   4   2   2       12.32       14.38      1.84 o 
   5   2   2     1198.50     1268.74     14.49 o 
   6   2   2       73.43       80.89      5.72 o 
   7   2   2        2.14        1.13      2.41 o 
   8   2   2       16.45       11.61      3.24 o 
   9   2   2        8.42        9.91      3.56 o 
  10   2   2      150.04      160.55     10.49 o 
  11   2   2        0.24        1.99      3.41 o 
  12   2   2        7.88        5.60      7.07 o 
 -11   3   2        1.41       -3.00      6.39 o 
 -10   3   2        9.55       14.73      7.16 o 
  -9   3   2       59.18       48.47      5.45 o 
  -8   3   2      277.26      261.98     18.81 o 
  -7   3   2       84.55       82.81      9.27 o 
  -6   3   2       73.00       83.50      7.12 o 
  -5   3   2       43.07       50.51      4.58 o 
  -4   3   2      114.77      163.06      7.07 o 
  -3   3   2        1.63        1.95      1.14 o 
  -2   3   2     1117.71     1068.86     10.59 o 
  -1   3   2     2232.26     2319.39     12.10 o 
   0   3   2      316.35      335.71      3.90 o 
   1   3   2     5203.82     4999.40     28.56 o 
   2   3   2      542.70      463.23      4.76 o 
   3   3   2      791.38      792.59      9.08 o 
   4   3   2        9.66       12.54      1.60 o 
   5   3   2       18.34       26.45      2.52 o 
   6   3   2      506.24      493.85     13.21 o 
   7   3   2       11.70       11.68      2.62 o 
   8   3   2        5.64        7.10      2.70 o 
   9   3   2      527.72      555.47     21.58 o 
  10   3   2      316.73      327.55     20.04 o 
  11   3   2       69.99       81.58      8.98 o 
  12   3   2       11.04       10.55      4.70 o 
 -10   4   2        0.01       -3.00      6.72 o 
  -9   4   2      114.32      103.98      8.31 o 
  -8   4   2      343.81      312.79     16.95 o 
  -7   4   2        1.80        1.65      3.63 o 
  -6   4   2        4.98       10.15      7.10 o 
  -5   4   2      118.67      123.17      8.89 o 
  -4   4   2      553.69      575.68     17.40 o 
  -3   4   2      161.08      162.61      6.39 o 
  -2   4   2      198.24      199.65      4.93 o 
  -1   4   2       25.73       31.27      3.06 o 
   0   4   2      767.23      713.81      9.52 o 
   1   4   2      599.31      543.66      7.99 o 
   2   4   2      836.69      840.41      5.95 o 
   3   4   2     1849.18     1871.73     11.91 o 
   4   4   2      801.91      876.73     11.78 o 
   5   4   2      331.11      353.57      8.54 o 
   6   4   2      205.21      205.88      7.07 o 
   7   4   2       68.70       63.29      5.40 o 
   8   4   2       10.92        9.75      2.79 o 
   9   4   2        2.43        3.42      2.46 o 
  10   4   2        0.20        0.03      5.96 o 
  11   4   2       25.58       21.96      5.07 o 
  12   4   2        8.24       11.17      3.98 o 
 -10   5   2        4.74        6.60      6.28 o 
  -9   5   2        1.82        0.46      3.36 o 
  -8   5   2      124.46      114.07     11.15 o 
  -7   5   2       50.22       51.94      7.55 o 
  -6   5   2        3.70        2.19      5.32 o 
  -5   5   2      177.90      167.98     10.90 o 
  -4   5   2       14.11       11.95      2.27 o 
  -3   5   2        2.46       -0.23      1.44 o 
  -2   5   2      770.48      830.60     11.57 o 
  -1   5   2      162.49      165.20      5.04 o 
   0   5   2      390.05      396.21      6.47 o 
   1   5   2      353.60      309.02      6.13 o 
   2   5   2      524.94      476.70      7.15 o 
   3   5   2        4.77        6.37      0.98 o 
   4   5   2      266.98      254.65      5.97 o 
   5   5   2      158.88      174.23      6.67 o 
   6   5   2      323.64      349.05     11.07 o 
   7   5   2      156.20      152.85      7.90 o 
   8   5   2       75.39       89.29      6.46 o 
   9   5   2      199.30      223.03     10.82 o 
  10   5   2      192.85      186.11     14.87 o 
  11   5   2       17.70       10.50      5.10 o 
  12   5   2        8.25        5.68      3.78 o 
  -9   6   2        0.05        5.27      5.88 o 
  -8   6   2        6.04        3.78      4.68 o 
  -7   6   2       69.80       54.68      7.77 o 
  -6   6   2        0.31        7.37      6.55 o 
  -5   6   2      268.32      250.61     14.04 o 
  -4   6   2      785.11      783.87     22.40 o 
  -3   6   2      609.03      680.70     14.46 o 
  -2   6   2      108.97      115.96      4.66 o 
  -1   6   2     2491.92     2513.14     25.35 o 
   0   6   2      600.59      585.21     10.41 o 
   1   6   2      277.73      233.41     10.34 o 
   2   6   2      108.63      125.17      6.05 o 
   3   6   2        4.48        4.02      0.79 o 
   4   6   2      442.08      428.29      7.87 o 
   5   6   2      137.87      130.95      5.41 o 
   6   6   2     1115.75     1145.18     23.11 o 
   7   6   2       24.62       24.52      3.50 o 
   8   6   2       23.14       17.91      3.17 o 
   9   6   2       33.67       37.38      4.55 o 
  10   6   2       60.24       59.29      8.71 o 
  11   6   2        0.99        3.22      3.61 o 
  12   6   2       13.62       12.27      4.32 o 
  -9   7   2       60.77       68.59     13.19 o 
  -8   7   2       11.11       27.79      9.44 o 
  -7   7   2       64.23       57.46     12.14 o 
  -6   7   2        6.84        5.00      5.25 o 
  -5   7   2      473.31      458.11     27.96 o 
  -4   7   2      277.09      289.04     21.52 o 
  -3   7   2       15.21       23.07      4.61 o 
  -2   7   2        1.09        9.49      6.78 o 
  -1   7   2      195.32      210.84      9.36 o 
   0   7   2       53.28       68.03      3.16 o 
   1   7   2     1983.24     2027.73     30.95 o 
   2   7   2      381.17      388.10     14.04 o 
   3   7   2      311.55      315.85      7.10 o 
   4   7   2       96.26       94.80      3.46 o 
   5   7   2      119.89      139.36      5.61 o 
   6   7   2       16.34       15.61      3.00 o 
   7   7   2        0.01       -1.90      2.26 o 
   8   7   2        8.18        4.44      3.11 o 
   9   7   2       14.31       11.21      4.67 o 
  10   7   2       10.46        9.17      4.13 o 
  11   7   2        1.76        4.90      3.48 o 
  12   7   2        9.57        7.58      3.76 o 
  -8   8   2       37.05       46.46      8.56 o 
  -7   8   2        0.30       19.61      9.54 o 
  -6   8   2        9.75       -0.26      4.94 o 
  -5   8   2      283.37      259.36     22.61 o 
  -4   8   2      691.02      696.33     35.39 o 
  -3   8   2      145.47      141.71     16.45 o 
  -2   8   2       45.78       59.95     14.65 o 
  -1   8   2      368.18      394.62     10.80 o 
   0   8   2      363.49      376.03      7.75 o 
   1   8   2     2001.23     2078.74     31.31 o 
   2   8   2       71.09       75.71     10.10 o 
   3   8   2        1.67        2.68      1.16 o 
   4   8   2       10.14        9.48      1.28 o 
   5   8   2       21.89       21.76      2.01 o 
   6   8   2       40.87       37.75      4.12 o 
   7   8   2      976.32     1009.96     20.91 o 
   8   8   2        0.00       -1.15      2.85 o 
   9   8   2        0.07       -0.75      2.02 o 
  10   8   2        6.67        8.17      3.19 o 
  11   8   2       13.24       10.10      3.20 o 
  12   8   2        0.01       -0.77      3.71 o 
  -8   9   2       62.30       65.59      9.89 o 
  -7   9   2        0.01        3.29      3.68 o 
  -6   9   2        4.81        3.63      3.63 o 
  -5   9   2       14.06       24.51      5.62 o 
  -4   9   2      467.93      434.97     22.97 o 
  -3   9   2        0.32       -4.45      4.45 o 
  -2   9   2       85.60       92.82      6.77 o 
  -1   9   2       46.87       44.27      3.54 o 
   0   9   2       43.36       54.76      3.31 o 
   1   9   2       72.71       61.80      3.77 o 
   2   9   2       31.54       25.83      1.56 o 
   3   9   2      944.22      920.19     12.67 o 
   4   9   2        1.08        0.19      1.25 o 
   5   9   2      150.00      146.95      5.42 o 
   6   9   2      452.97      459.28     10.92 o 
   7   9   2        3.30        4.87      2.35 o 
   8   9   2        0.32       -2.72      2.72 o 
   9   9   2       16.36       11.89      2.88 o 
  10   9   2       51.91       52.78      5.62 o 
  11   9   2       14.01       17.94      3.99 o 
  12   9   2        5.74       -0.06      2.91 o 
  -7  10   2       26.46       33.73      7.93 o 
  -6  10   2        1.02        3.57      4.23 o 
  -5  10   2       10.04        4.31      3.75 o 
  -4  10   2      156.72      153.41     10.32 o 
  -3  10   2       14.04       13.21      5.31 o 
  -2  10   2       16.29       11.92      3.29 o 
  -1  10   2       71.66       73.23      5.75 o 
   0  10   2      184.46      201.80     15.04 o 
   1  10   2      133.69      134.40      7.47 o 
   2  10   2      363.54      336.93     15.90 o 
   3  10   2       27.70       25.25      3.07 o 
   4  10   2       32.88       31.69      2.99 o 
   5  10   2       52.26       39.61      2.79 o 
   6  10   2        4.19        2.43      1.50 o 
   7  10   2        0.46        5.92      2.99 o 
   8  10   2       17.09       20.90      3.05 o 
   9  10   2       43.05       46.92      4.60 o 
  10  10   2        2.87        2.54      4.00 o 
  11  10   2        0.43       -2.10      3.12 o 
  -6  11   2        0.09        3.43      4.33 o 
  -5  11   2        8.27        9.05      4.98 o 
  -4  11   2        5.00        0.72      3.21 o 
  -3  11   2        2.74        1.42      2.65 o 
  -2  11   2        8.98        3.13      2.36 o 
  -1  11   2      265.08      288.51     11.39 o 
   0  11   2      106.41      100.56     11.30 o 
   1  11   2        0.00        6.47      5.02 o 
   2  11   2      406.26      400.73     27.98 o 
   3  11   2      456.03      433.67     25.68 o 
   4  11   2      181.44      161.50      6.06 o 
   5  11   2       27.38       21.03      2.79 o 
   6  11   2       44.63       44.31      4.35 o 
   7  11   2       47.02       49.06      5.01 o 
   8  11   2       65.05       73.08      6.59 o 
   9  11   2       10.47        7.40      5.61 o 
  10  11   2        0.10       -1.11      5.52 o 
  11  11   2        9.56        5.27      4.52 o 
  -5  12   2       12.10       12.94      4.89 o 
  -4  12   2        2.73        6.09      7.19 o 
  -3  12   2       10.63       12.59      5.69 o 
  -2  12   2        0.15        5.02      4.51 o 
  -1  12   2        3.70        1.55      6.51 o 
   0  12   2      298.40      320.06     21.47 o 
   1  12   2        0.48        6.07      4.96 o 
   2  12   2        0.22        1.16      3.82 o 
   3  12   2       10.96       10.64      4.59 o 
   4  12   2        0.06        0.17      3.26 o 
   5  12   2      106.00       83.21      8.57 o 
   6  12   2       18.70       11.25      3.97 o 
   7  12   2       34.74       21.81      4.87 o 
   8  12   2        2.68       -3.01      3.75 o 
   9  12   2        0.01        5.44      6.78 o 
  10  12   2        6.54        2.84      6.28 o 
  11  12   2        9.26        6.16     12.28 o 
  -4  13   2        1.51       17.13     14.23 o 
  -3  13   2        0.03        5.49      4.74 o 
  -2  13   2       20.58       14.92      5.44 o 
  -1  13   2      263.01      240.43     17.37 o 
   0  13   2       91.00       87.66     10.22 o 
   1  13   2       58.04       94.74     10.63 o 
   2  13   2       53.02       68.49      8.83 o 
   3  13   2        1.23        0.99      3.39 o 
   4  13   2       17.41       25.59      5.61 o 
   5  13   2        1.23        3.31      6.97 o 
   6  13   2        8.11        2.45      4.10 o 
   7  13   2        7.47        3.53      6.94 o 
   8  13   2       15.62       16.04      9.26 o 
   9  13   2        0.55        3.11      5.06 o 
  10  13   2        9.61       -3.72      6.34 o 
  -3  14   2        0.46        2.52      4.59 o 
  -2  14   2        8.79        6.84      6.26 o 
  -1  14   2       27.64       34.03     11.61 o 
   0  14   2      119.62      121.83     12.75 o 
   1  14   2      376.63      408.63     22.48 o 
   2  14   2       51.22       73.03     10.65 o 
   3  14   2        0.19        6.65     12.71 o 
   4  14   2        5.75        2.09      4.78 o 
   5  14   2        0.52        3.51      3.59 o 
   6  14   2        2.02       -1.89      4.40 o 
   7  14   2        9.18        5.84      3.89 o 
   8  14   2        2.46       -1.58      6.01 o 
   9  14   2        0.46        6.50      7.39 o 
  -2  15   2        1.11        3.37     16.48 o 
  -1  15   2        7.64        6.38      4.38 o 
   0  15   2      163.06      164.65     15.47 o 
   1  15   2       42.22       48.65      9.31 o 
   2  15   2       40.18       54.63     16.39 o 
   3  15   2       54.71       63.18      9.35 o 
   4  15   2       17.73       18.55      5.86 o 
   5  15   2        4.27        1.78      3.68 o 
   6  15   2        0.17        7.66      6.39 o 
   7  15   2        0.82        4.39      6.73 o 
   8  15   2        0.93        3.82      6.46 o 
   0  16   2        2.50        8.15      5.24 o 
   1  16   2        5.30        9.38      5.76 o 
   2  16   2        2.09       -2.32      4.69 o 
   3  16   2       67.21       68.56     10.08 o 
   4  16   2       71.35       93.62     11.33 o 
   5  16   2        1.25       -0.12      4.34 o 
   6  16   2        0.61       17.92      9.00 o 
   7  16   2        3.27       10.11      7.55 o 
   3  17   2       56.53       70.24     10.54 o 
   4  17   2        0.73       -1.29      3.83 o 
  -5 -15   3        0.30        3.46      6.72 o 
  -4 -15   3        0.92       13.43      5.05 o 
  -3 -15   3       15.99       16.49      5.31 o 
  -2 -15   3       16.98       11.42      5.32 o 
  -1 -15   3        9.73       10.02      5.27 o 
  -8 -14   3        1.34       20.16      9.63 o 
  -7 -14   3        2.05        2.34      4.76 o 
  -6 -14   3        2.00       -5.92      7.56 o 
  -5 -14   3        6.50        5.82      3.62 o 
  -4 -14   3       24.23       37.74      6.91 o 
  -3 -14   3        9.74       19.13      5.76 o 
  -2 -14   3       17.46       24.50      6.21 o 
  -1 -14   3       19.87       29.19      6.90 o 
   0 -14   3        3.88       16.26      5.88 o 
   1 -14   3       34.38       36.66     11.54 o 
  -9 -13   3        0.05       -8.54      8.86 o 
  -8 -13   3        1.43        5.23      5.72 o 
  -7 -13   3        5.01       13.05      7.74 o 
  -6 -13   3        0.03       -1.70      5.74 o 
  -5 -13   3        0.02        3.04      4.43 o 
  -4 -13   3       15.85       18.27      5.28 o 
  -3 -13   3        0.45        3.96      4.73 o 
  -2 -13   3        5.75       18.34      5.52 o 
  -1 -13   3      311.44      315.76     18.86 o 
   0 -13   3        0.00        2.91      4.25 o 
   1 -13   3        7.61       -3.79      5.58 o 
   2 -13   3        1.22        7.22     12.80 o 
   3 -13   3        0.68        9.55      6.23 o 
 -10 -12   3        0.07        9.39      8.80 o 
  -9 -12   3        0.92       -1.77      4.78 o 
  -8 -12   3        1.79        2.96      4.70 o 
  -7 -12   3        7.70       13.34      6.15 o 
  -6 -12   3        1.84       13.38      5.28 o 
  -5 -12   3       17.83       18.89      3.21 o 
  -4 -12   3       66.80       68.19      5.47 o 
  -3 -12   3        6.66        5.63      2.51 o 
  -2 -12   3       70.84       73.89      8.87 o 
  -1 -12   3      118.48      140.86     12.40 o 
   0 -12   3      139.00      134.08     12.24 o 
   1 -12   3       18.67       18.10      5.40 o 
   2 -12   3       10.95       12.26      6.08 o 
   3 -12   3       15.02       27.13      8.06 o 
   4 -12   3        0.81        9.38      6.05 o 
 -10 -11   3        3.92        5.78      3.98 o 
  -9 -11   3       37.09       33.32      6.84 o 
  -8 -11   3        4.22        9.80      4.04 o 
  -7 -11   3        0.66        3.50      3.22 o 
  -6 -11   3        1.25       -1.32      2.39 o 
  -5 -11   3       53.21       59.16      5.81 o 
  -4 -11   3       48.19       67.46      5.33 o 
  -3 -11   3       24.22       25.55      3.47 o 
  -2 -11   3       21.59       30.74     10.29 o 
  -1 -11   3        1.03        7.83      4.47 o 
   0 -11   3        8.87        6.26      4.22 o 
   1 -11   3      119.12      124.54     12.11 o 
   2 -11   3       32.79       37.17      7.71 o 
   3 -11   3       68.99       89.55     11.55 o 
   4 -11   3       46.91       57.91     10.06 o 
   5 -11   3       30.02       33.02     10.87 o 
 -11 -10   3        1.52       -0.10      4.45 o 
 -10 -10   3       71.95       78.48     13.93 o 
  -9 -10   3        0.17        3.90      4.72 o 
  -8 -10   3       24.51       14.73      5.12 o 
  -7 -10   3        6.79        4.52      3.61 o 
  -6 -10   3       31.22       27.95      4.19 o 
  -5 -10   3        0.41        0.19      2.66 o 
  -4 -10   3        0.29        0.10      1.73 o 
  -3 -10   3        8.89        9.24      2.39 o 
  -2 -10   3      399.69      442.43     18.32 o 
  -1 -10   3        0.70       -6.71      7.13 o 
   0 -10   3       37.64       37.82      6.61 o 
   1 -10   3        2.92       11.09      4.96 o 
   2 -10   3      181.91      193.34     14.88 o 
   3 -10   3        0.35       17.73      6.80 o 
   4 -10   3        0.03       17.78      9.17 o 
   5 -10   3       13.31       15.97      9.77 o 
   6 -10   3        7.49       10.14      4.97 o 
 -11  -9   3        5.00        3.97      4.80 o 
 -10  -9   3        0.01        1.19      5.19 o 
  -9  -9   3       16.91        9.36      5.52 o 
  -8  -9   3       28.07       34.26      8.28 o 
  -7  -9   3       23.87       14.11      5.91 o 
  -6  -9   3       52.60       68.54      6.16 o 
  -5  -9   3        0.80        8.47      2.75 o 
  -4  -9   3       18.39       15.78      2.64 o 
  -3  -9   3      302.58      275.84      9.25 o 
  -2  -9   3       59.02       51.29      3.91 o 
  -1  -9   3        3.05        1.26      2.04 o 
   0  -9   3       88.13      101.31      9.59 o 
   1  -9   3        6.24       11.14     10.83 o 
   2  -9   3      153.33      174.53     16.80 o 
   3  -9   3       67.83       73.17     13.73 o 
   4  -9   3       89.13       96.44     16.30 o 
   5  -9   3       44.13       56.61      8.82 o 
   6  -9   3        0.84        2.92      5.28 o 
   7  -9   3        0.45       -4.79      4.79 o 
 -11  -8   3        0.01       -0.36      4.24 o 
 -10  -8   3        0.60        3.15      4.38 o 
  -9  -8   3        4.21        3.19      4.23 o 
  -8  -8   3       40.01       40.73      8.47 o 
  -7  -8   3       28.09       25.01      3.76 o 
  -6  -8   3      286.68      224.17     12.91 o 
  -5  -8   3      261.29      229.68     10.95 o 
  -4  -8   3        1.34        0.19      1.56 o 
  -3  -8   3       44.99       58.59      4.25 o 
  -2  -8   3       27.27       32.47      4.00 o 
  -1  -8   3       63.41       60.68      6.19 o 
   0  -8   3     1927.56     1969.81     36.46 o 
   1  -8   3      100.71      116.18     10.05 o 
   2  -8   3      446.78      408.10     15.19 o 
   3  -8   3       14.60       29.07     10.93 o 
   4  -8   3       22.70       35.41      7.11 o 
   5  -8   3       11.44        8.66      4.51 o 
   6  -8   3        0.38       -0.24      3.77 o 
   7  -8   3       51.44       57.14      9.02 o 
 -12  -7   3        0.81       -1.92      3.97 o 
 -11  -7   3        0.49        3.07      4.77 o 
 -10  -7   3        2.23       -1.03      5.58 o 
  -9  -7   3        3.45       13.18      7.16 o 
  -8  -7   3        0.28       -1.25      3.55 o 
  -7  -7   3      197.32      184.32     11.32 o 
  -6  -7   3       77.85       60.18      4.02 o 
  -5  -7   3       10.01        3.91      1.64 o 
  -4  -7   3       96.24      120.12      6.04 o 
  -3  -7   3      128.19      147.98      6.10 o 
  -2  -7   3      287.67      286.90      9.68 o 
  -1  -7   3      336.64      346.04      8.85 o 
   0  -7   3      372.38      372.02     15.08 o 
   1  -7   3      582.20      611.05     17.36 o 
   2  -7   3      221.94      197.61     23.78 o 
   3  -7   3      129.37      124.79      6.92 o 
   4  -7   3        1.02        5.32      4.33 o 
   5  -7   3      532.81      544.50     23.12 o 
   6  -7   3       16.51       20.16      5.57 o 
   7  -7   3       22.76       13.28      5.07 o 
   8  -7   3       29.58       49.51      8.01 o 
 -12  -6   3        1.19       -3.83      4.73 o 
 -11  -6   3        2.18        1.43      4.38 o 
 -10  -6   3       17.95       32.03      9.75 o 
  -9  -6   3        5.83       14.86      6.66 o 
  -8  -6   3        1.91        3.52      4.32 o 
  -7  -6   3        3.69        3.57      4.71 o 
  -6  -6   3       30.13       36.00      2.72 o 
  -5  -6   3        0.60        0.27      1.63 o 
  -4  -6   3      303.76      265.13      6.98 o 
  -3  -6   3       92.71       97.50      3.97 o 
  -2  -6   3      743.49      822.59     12.91 o 
  -1  -6   3      459.07      425.18     11.05 o 
   0  -6   3        0.01        1.18      1.74 o 
   1  -6   3        5.40        5.95      2.32 o 
   2  -6   3       13.29       10.24      3.16 o 
   3  -6   3      251.67      230.88     20.70 o 
   4  -6   3        9.88       10.24      5.34 o 
   5  -6   3       51.05       48.05     12.35 o 
   6  -6   3       53.66       55.05      8.36 o 
   7  -6   3       48.13       48.45      7.88 o 
   8  -6   3       11.36        7.30      3.87 o 
   9  -6   3        1.13        5.31      5.73 o 
 -12  -5   3        0.52       -3.01      9.85 o 
 -11  -5   3        0.09       -4.32      4.32 o 
 -10  -5   3        0.48       -2.66      3.96 o 
  -9  -5   3        0.00       14.92      7.18 o 
  -8  -5   3        0.01        4.05      5.02 o 
  -7  -5   3        4.93        9.05      5.20 o 
  -6  -5   3        8.45        7.82      1.17 o 
  -5  -5   3     1637.98     1572.97     30.10 o 
  -4  -5   3     4930.00     4690.55     33.51 o 
  -3  -5   3     7424.38     7254.70     42.45 o 
  -2  -5   3      193.97      178.01      5.35 o 
  -1  -5   3        0.16       -0.82      1.38 o 
   0  -5   3      188.92      225.05      7.79 o 
   1  -5   3     1091.03     1027.84     18.38 o 
   2  -5   3     1605.32     1706.26     20.62 o 
   3  -5   3       16.48       37.71      6.15 o 
   4  -5   3       73.84       81.88      8.32 o 
   5  -5   3       16.64       17.85      5.01 o 
   6  -5   3        8.54        8.86      3.91 o 
   7  -5   3       55.64       49.43      6.45 o 
   8  -5   3        0.28       -2.35      3.73 o 
   9  -5   3        0.00        9.28      4.98 o 
 -12  -4   3        6.36       10.50      5.30 o 
 -11  -4   3        0.21        2.19      4.91 o 
 -10  -4   3       14.36       15.07      5.16 o 
  -9  -4   3        7.79        7.81      5.95 o 
  -8  -4   3        2.20        1.93      5.05 o 
  -7  -4   3      240.30      229.59     18.95 o 
  -6  -4   3       12.12       12.67      3.93 o 
  -5  -4   3      310.11      289.97      9.86 o 
  -4  -4   3       95.54      103.09      4.34 o 
  -3  -4   3        5.88        6.34      1.24 o 
  -2  -4   3     1029.09     1011.24     10.96 o 
  -1  -4   3      485.11      561.66     10.49 o 
   0  -4   3      210.37      211.91      5.87 o 
   1  -4   3      457.49      356.25     18.52 o 
   2  -4   3     1532.32     1807.44     18.78 o 
   3  -4   3      672.69      667.44     20.01 o 
   4  -4   3       25.79       23.88      4.99 o 
   5  -4   3       11.10        4.55      3.97 o 
   6  -4   3        2.24        2.07      3.33 o 
   7  -4   3      334.48      313.08     14.46 o 
   8  -4   3       82.19       86.05     10.32 o 
   9  -4   3        5.35        7.79      4.67 o 
  10  -4   3        5.08       15.68      6.13 o 
 -12  -3   3       20.67       17.36      6.45 o 
 -11  -3   3        0.00        5.38      8.10 o 
 -10  -3   3       17.06       12.11      8.54 o 
  -9  -3   3       11.50        5.83      5.04 o 
  -8  -3   3      232.13      216.60     20.15 o 
  -7  -3   3       18.43       25.59      5.47 o 
  -6  -3   3        3.33       -2.48      4.29 o 
  -5  -3   3      129.18      128.70     12.35 o 
  -4  -3   3       31.73       33.81      2.24 o 
  -3  -3   3        0.00        0.57      0.78 o 
  -2  -3   3    15980.12    14627.89    117.51 o 
  -1  -3   3        4.11       10.08      2.23 o 
   0  -3   3       87.50       90.19     10.96 o 
   1  -3   3      512.74      537.44     11.64 o 
   2  -3   3     3387.90     3378.22     60.24 o 
   3  -3   3       25.30       15.77      3.80 o 
   4  -3   3       22.17       15.87      4.21 o 
   5  -3   3      275.88      253.41     25.30 o 
   6  -3   3      477.59      471.19     15.99 o 
   7  -3   3        0.80        3.88      5.18 o 
   8  -3   3        6.90       11.68      4.59 o 
   9  -3   3       14.94       19.38      5.53 o 
  10  -3   3        5.00        0.07      3.70 o 
 -12  -2   3       24.08       22.73      7.13 o 
 -11  -2   3       13.12       10.29      4.31 o 
 -10  -2   3        0.58        4.70      4.09 o 
  -9  -2   3       62.73       55.88     13.14 o 
  -8  -2   3       54.90       60.00     11.04 o 
  -7  -2   3       25.13       17.99      2.67 o 
  -6  -2   3      160.97      168.51      5.99 o 
  -5  -2   3        0.00        0.15      3.94 o 
  -4  -2   3       35.25       43.58      6.91 o 
  -3  -2   3      144.10      154.31     10.33 o 
  -2  -2   3     8565.22     8318.27     40.54 o 
  -1  -2   3      240.50      243.03      5.62 o 
   0  -2   3       24.22       25.47      3.69 o 
   1  -2   3        5.69        8.54      1.86 o 
   2  -2   3       47.50       50.07      3.34 o 
   3  -2   3      170.58      164.85      9.05 o 
   4  -2   3      164.42      203.17     10.70 o 
   5  -2   3        5.35       11.27      2.68 o 
   6  -2   3       27.77       27.27      5.36 o 
   7  -2   3       64.25       61.00      9.24 o 
   8  -2   3       50.01       34.05      6.59 o 
   9  -2   3        4.14        3.13      3.54 o 
  10  -2   3        5.15       -0.57      4.11 o 
 -12  -1   3        0.64        1.20      4.46 o 
 -11  -1   3       74.58       76.12     10.82 o 
 -10  -1   3       34.42       29.42     10.65 o 
  -9  -1   3       13.22        9.51      4.14 o 
  -8  -1   3        3.57        2.47      1.41 o 
  -7  -1   3      122.47      124.83      5.54 o 
  -6  -1   3        8.25       10.50      1.64 o 
  -5  -1   3      130.16      108.66      6.10 o 
  -4  -1   3      339.67      378.75     18.80 o 
  -3  -1   3      517.18      535.81     20.20 o 
  -2  -1   3        3.11        5.52      1.16 o 
  -1  -1   3     5412.56     5346.48     28.94 o 
   0  -1   3        0.82       -3.34      3.53 o 
   1  -1   3      628.23      575.49      8.85 o 
   2  -1   3      293.82      283.44      6.33 o 
   3  -1   3     3468.44     3696.48     34.65 o 
   4  -1   3        4.07        9.08      3.11 o 
   5  -1   3      109.92      118.89      8.83 o 
   6  -1   3        8.53       14.96      4.37 o 
   7  -1   3       10.40       14.96      8.23 o 
   8  -1   3      706.68      632.48     24.05 o 
   9  -1   3        2.22        3.71     10.23 o 
  10  -1   3        4.57       -2.44      3.82 o 
  11  -1   3        0.92        2.51      5.36 o 
 -11   0   3        9.70       18.27      6.08 o 
 -10   0   3        0.02        0.76      5.37 o 
  -9   0   3      156.25      166.40     13.66 o 
  -8   0   3       30.53       28.32      4.44 o 
  -7   0   3      218.44      200.99      6.62 o 
  -6   0   3      167.80      170.07      6.01 o 
  -5   0   3     2318.74     2264.15     28.02 o 
  -4   0   3       30.22       33.17      2.24 o 
  -3   0   3      272.45      274.91      3.75 o 
  -2   0   3      382.74      405.11      9.12 o 
  -1   0   3      496.77      514.67      7.54 o 
   0   0   3        2.83        1.38      1.28 o 
   1   0   3      322.26      285.78      9.12 o 
   2   0   3     1968.42     1842.58     14.78 o 
   3   0   3      139.99      130.38      5.91 o 
   4   0   3      759.42      805.89     23.85 o 
   5   0   3       47.09       52.58      5.57 o 
   6   0   3      314.45      336.85     14.84 o 
   7   0   3       41.85       41.13      5.73 o 
   8   0   3       16.45        7.21      3.45 o 
   9   0   3       13.32       18.17      5.20 o 
  10   0   3       18.77       23.32      8.15 o 
  11   0   3       10.30       25.66     10.21 o 
 -11   1   3       17.27       20.48      6.40 o 
 -10   1   3      161.29      185.79     15.36 o 
  -9   1   3       18.02       25.75      5.91 o 
  -8   1   3       35.22       34.03      4.16 o 
  -7   1   3       12.99        9.75      2.46 o 
  -6   1   3      422.35      450.51     10.22 o 
  -5   1   3       35.00       36.81      3.15 o 
  -4   1   3        4.94        3.40      1.37 o 
  -3   1   3      177.96      212.57      5.16 o 
  -2   1   3       16.41        9.41      1.00 o 
  -1   1   3       38.36       39.75      3.97 o 
   0   1   3     1420.62     1454.57     10.61 o 
   1   1   3     2242.58     2108.28     20.87 o 
   2   1   3     1098.02     1065.68      9.22 o 
   3   1   3        0.24        1.61      1.10 o 
   4   1   3     2072.07     2172.52     40.65 o 
   5   1   3      292.88      293.11      9.08 o 
   6   1   3        2.66        5.49      2.15 o 
   7   1   3      178.18      186.34     14.45 o 
   8   1   3       66.08       56.84      5.58 o 
   9   1   3       13.86       19.69      4.71 o 
  10   1   3       15.53       10.95      4.58 o 
  11   1   3        4.19        4.24      6.77 o 
 -11   2   3        1.63        2.61      4.54 o 
 -10   2   3        1.33        7.89      5.20 o 
  -9   2   3       67.16       78.22      9.84 o 
  -8   2   3        0.16        2.79      2.22 o 
  -7   2   3      320.19      317.75     12.00 o 
  -6   2   3      167.87      157.43      9.12 o 
  -5   2   3        0.84       -0.75      1.47 o 
  -4   2   3      132.81      133.14      5.01 o 
  -3   2   3     1092.05     1057.53     12.87 o 
  -2   2   3      550.01      562.47      8.53 o 
  -1   2   3      120.43      125.34      3.29 o 
   0   2   3     2054.80     1945.17     13.16 o 
   1   2   3       49.74       45.84      2.21 o 
   2   2   3      805.93      867.59      6.71 o 
   3   2   3     3390.93     3414.09     17.44 o 
   4   2   3       91.30       88.08      3.92 o 
   5   2   3      443.18      472.85     11.05 o 
   6   2   3      526.51      555.04     13.05 o 
   7   2   3       24.91       28.32      3.52 o 
   8   2   3       14.48       14.92      3.24 o 
   9   2   3      961.38      969.00     21.48 o 
  10   2   3      122.06       96.72     10.39 o 
  11   2   3       25.74       21.58      9.88 o 
 -11   3   3        0.60        6.44      6.92 o 
 -10   3   3        4.49       -0.05      5.76 o 
  -9   3   3       68.31       57.65      6.31 o 
  -8   3   3       24.71       28.98      4.61 o 
  -7   3   3        2.45        0.55      3.36 o 
  -6   3   3        0.43        4.17      3.30 o 
  -5   3   3      280.91      285.24     21.45 o 
  -4   3   3      665.18      680.22     11.85 o 
  -3   3   3      235.33      253.02      5.91 o 
  -2   3   3      259.88      264.54      5.19 o 
  -1   3   3     7009.03     6622.53     22.88 o 
   0   3   3     4014.50     3848.45     21.30 o 
   1   3   3      717.23      703.02      7.77 o 
   2   3   3     1450.63     1393.20      9.10 o 
   3   3   3     3371.99     3279.60     18.53 o 
   4   3   3      631.38      688.73      9.34 o 
   5   3   3     1072.45     1075.96     16.26 o 
   6   3   3       11.73        6.70      1.74 o 
   7   3   3      216.44      244.65      9.33 o 
   8   3   3      283.47      325.74     11.56 o 
   9   3   3      742.59      747.93     20.86 o 
  10   3   3      128.82      128.36      8.27 o 
  11   3   3        2.02       -4.18      4.18 o 
  12   3   3        1.22        5.78      8.19 o 
 -10   4   3        1.39        7.30      6.41 o 
  -9   4   3       18.63       10.67      5.33 o 
  -8   4   3        8.91        7.30      3.20 o 
  -7   4   3        5.94        8.57      3.53 o 
  -6   4   3       26.22       21.74      4.15 o 
  -5   4   3       64.31       56.83      7.33 o 
  -4   4   3      227.93      261.53      8.94 o 
  -3   4   3      405.60      419.58     13.48 o 
  -2   4   3     2391.88     2453.36     28.62 o 
  -1   4   3      197.05      200.48      4.73 o 
   0   4   3      423.16      395.31      5.07 o 
   1   4   3       19.02       21.13      1.86 o 
   2   4   3      807.85      799.59      8.12 o 
   3   4   3      369.18      366.13      5.20 o 
   4   4   3       51.49       60.70      2.59 o 
   5   4   3       63.86       55.92      3.88 o 
   6   4   3       34.46       25.32      3.02 o 
   7   4   3      100.42      101.70      6.79 o 
   8   4   3      155.31      171.94      8.35 o 
   9   4   3       30.68       30.59      4.07 o 
  10   4   3        1.53        6.07      2.45 o 
  11   4   3        2.62        0.48      5.05 o 
  12   4   3        1.83        1.47      4.51 o 
 -10   5   3       55.04       60.01     14.04 o 
  -9   5   3       15.85       10.44      9.10 o 
  -8   5   3        0.54       -0.33      3.38 o 
  -7   5   3       23.34       25.64      5.12 o 
  -6   5   3      196.53      186.13     11.99 o 
  -5   5   3      488.18      445.23     17.37 o 
  -4   5   3        0.04       -0.07      4.29 o 
  -3   5   3       94.37      113.09      7.57 o 
  -2   5   3       31.05       23.00      2.86 o 
  -1   5   3      137.37      167.90      5.06 o 
   0   5   3      434.48      424.20      6.91 o 
   1   5   3     1031.74     1094.36     17.16 o 
   2   5   3      141.93      141.54      3.19 o 
   3   5   3       37.92       33.13      1.80 o 
   4   5   3       19.39       19.75      1.57 o 
   5   5   3        2.52        1.87      1.41 o 
   6   5   3      560.45      605.31     12.93 o 
   7   5   3      123.52      131.34      6.62 o 
   8   5   3        9.27        4.00      2.46 o 
   9   5   3      268.27      266.98     10.92 o 
  10   5   3      172.53      199.09      9.92 o 
  11   5   3       38.62       33.32      5.66 o 
  12   5   3        7.92        5.14      4.00 o 
  -9   6   3        0.01       -0.81      3.35 o 
  -8   6   3       24.09       26.70      6.10 o 
  -7   6   3       23.16       25.26      5.80 o 
  -6   6   3        0.74       -2.95      3.65 o 
  -5   6   3      893.87      887.05     25.27 o 
  -4   6   3      661.23      617.79     19.74 o 
  -3   6   3        9.08        7.75      2.11 o 
  -2   6   3       66.01      100.44      3.91 o 
  -1   6   3      369.55      333.58      7.51 o 
   0   6   3     1090.40     1052.14     13.39 o 
   1   6   3       10.23       13.96      3.27 o 
   2   6   3      121.46      101.57      6.98 o 
   3   6   3      522.25      528.59      8.75 o 
   4   6   3       91.98       89.91      3.54 o 
   5   6   3       12.68       15.43      1.92 o 
   6   6   3     1086.85     1127.86     15.95 o 
   7   6   3      141.79      159.11      6.58 o 
   8   6   3       62.73       62.70      4.98 o 
   9   6   3       65.28       55.22      5.09 o 
  10   6   3      232.62      244.69     13.79 o 
  11   6   3        0.43        4.55      3.41 o 
  12   6   3       17.61       18.07      4.81 o 
  -9   7   3        6.96        1.03      4.69 o 
  -8   7   3        0.01        1.65      3.45 o 
  -7   7   3       66.22       66.16      8.63 o 
  -6   7   3        6.10        4.85      3.40 o 
  -5   7   3     1015.64      958.54     27.74 o 
  -4   7   3      152.22      144.85      8.62 o 
  -3   7   3       50.76       47.64      4.02 o 
  -2   7   3       35.23       40.07      4.03 o 
  -1   7   3      102.85       89.72      5.23 o 
   0   7   3      491.76      506.46     10.04 o 
   1   7   3      104.04      113.04      8.19 o 
   2   7   3      277.55      245.51     11.11 o 
   3   7   3       46.38       46.65      2.10 o 
   4   7   3      363.55      371.22      6.74 o 
   5   7   3      128.63      127.64      4.67 o 
   6   7   3        4.10        7.07      1.96 o 
   7   7   3        0.12       -1.40      1.75 o 
   8   7   3       41.66       38.00      3.70 o 
   9   7   3        8.01        8.18      2.02 o 
  10   7   3       21.79       25.03      4.66 o 
  11   7   3       42.76       34.04      5.03 o 
  12   7   3        0.06        0.02      2.83 o 
  -8   8   3        0.02        1.73      6.71 o 
  -7   8   3        1.08       13.10      8.06 o 
  -6   8   3       27.53       19.58      8.12 o 
  -5   8   3      154.02      168.71     18.56 o 
  -4   8   3      580.21      568.73     31.29 o 
  -3   8   3      280.88      295.78     19.37 o 
  -2   8   3        0.89        2.29      2.14 o 
  -1   8   3        1.42        1.04      1.43 o 
   0   8   3     1673.29     1699.24     19.83 o 
   1   8   3        4.00       13.63     11.05 o 
   2   8   3        7.12        6.14      7.13 o 
   3   8   3      530.20      588.96     18.44 o 
   4   8   3      122.59      132.37      4.55 o 
   5   8   3      426.75      429.64      8.29 o 
   6   8   3       68.89       69.81      4.08 o 
   7   8   3        1.39        1.01      1.79 o 
   8   8   3       82.11       78.65      5.03 o 
   9   8   3        3.37        1.32      2.06 o 
  10   8   3       57.82       74.39      6.72 o 
  11   8   3       98.42      103.29      8.27 o 
  12   8   3        1.02        2.85      3.09 o 
  -8   9   3        0.59        2.96     12.50 o 
  -7   9   3       25.83       22.56     10.02 o 
  -6   9   3       45.92       47.66     11.32 o 
  -5   9   3      311.35      329.57     26.93 o 
  -4   9   3      390.39      405.85     28.24 o 
  -3   9   3        6.71        8.82      5.22 o 
  -2   9   3       16.61       10.73      2.64 o 
  -1   9   3       24.42       22.47      3.27 o 
   0   9   3       75.04       70.56      3.48 o 
   1   9   3      258.29      272.41     13.90 o 
   2   9   3     1069.63     1125.18     27.25 o 
   3   9   3     1257.13     1310.29     29.31 o 
   4   9   3      323.84      311.66      7.67 o 
   5   9   3       40.72       36.18      2.40 o 
   6   9   3      135.65      131.65      5.89 o 
   7   9   3        2.36        2.17      3.04 o 
   8   9   3        4.91        4.15      1.79 o 
   9   9   3       13.62       13.58      3.15 o 
  10   9   3        9.72        6.04      3.80 o 
  11   9   3       22.17       24.30      4.52 o 
  12   9   3        1.42        0.92      2.82 o 
  -7  10   3        1.54       10.94      6.65 o 
  -6  10   3        4.73       -2.01      6.12 o 
  -5  10   3        5.86       14.44     10.54 o 
  -4  10   3      271.29      270.94     17.66 o 
  -3  10   3       41.56       35.56     12.92 o 
  -2  10   3      295.90      294.70     12.19 o 
  -1  10   3      120.86      113.77      6.35 o 
   0  10   3       36.59       34.42      4.56 o 
   1  10   3      200.30      183.03     19.61 o 
   2  10   3       16.17       17.28      4.33 o 
   3  10   3        1.43       -3.00      3.77 o 
   4  10   3        0.19        1.08      1.66 o 
   5  10   3        0.04        0.33      1.35 o 
   6  10   3      216.16      226.55      7.40 o 
   7  10   3        0.67        2.82      1.78 o 
   8  10   3       31.66       33.56      4.68 o 
   9  10   3        1.00        0.54      2.03 o 
  10  10   3        0.01        1.10      2.75 o 
  11  10   3        0.44       -2.76      5.99 o 
  -6  11   3       22.27       37.01      7.42 o 
  -5  11   3        3.38        5.12      6.18 o 
  -4  11   3       45.06       46.39      6.63 o 
  -3  11   3        7.07        9.57      3.33 o 
  -2  11   3       54.61       55.21      5.76 o 
  -1  11   3       10.97       11.83      3.19 o 
   0  11   3        7.47        8.95     11.69 o 
   1  11   3       38.08       49.52      7.90 o 
   2  11   3        1.97        4.50      3.81 o 
   3  11   3       50.01       36.12      5.74 o 
   4  11   3       13.73       11.62      4.57 o 
   5  11   3      207.94      211.33     12.27 o 
   6  11   3        3.69        3.62      1.81 o 
   7  11   3       17.55       12.49      3.44 o 
   8  11   3       16.19       18.67      6.70 o 
   9  11   3        1.20        0.21      3.22 o 
  10  11   3        1.08        3.49      5.53 o 
  11  11   3       11.07       13.51      6.05 o 
  -6  12   3       25.85       31.73     10.23 o 
  -5  12   3       19.70       26.31      7.06 o 
  -4  12   3       22.56       35.11      7.98 o 
  -3  12   3        1.14        3.15      4.81 o 
  -2  12   3      148.89      149.33     13.54 o 
  -1  12   3      624.00      624.76     26.07 o 
   0  12   3      491.90      479.28     22.16 o 
   1  12   3        1.41        6.20      5.20 o 
   2  12   3       13.26        8.29      4.17 o 
   3  12   3        7.08        2.84      4.85 o 
   4  12   3       31.36       34.12      6.16 o 
   5  12   3       40.52       47.30      6.82 o 
   6  12   3        0.54       -3.84      3.84 o 
   7  12   3       12.31       12.05      6.48 o 
   8  12   3        0.24        0.39      3.46 o 
   9  12   3        0.02       -2.58      5.77 o 
  10  12   3        3.60        2.20      3.96 o 
  11  12   3        0.19        5.91      5.31 o 
  -5  13   3       43.79       61.98     10.36 o 
  -4  13   3        7.89        5.81      4.78 o 
  -3  13   3        0.00        4.52      5.33 o 
  -2  13   3       60.92       65.54      9.55 o 
  -1  13   3       18.94        8.87      4.74 o 
   0  13   3       20.63       27.35      7.48 o 
   1  13   3        7.70       14.35      6.55 o 
   2  13   3        8.81       14.54      9.34 o 
   3  13   3       36.23       28.93      6.06 o 
   4  13   3        8.67       13.62      4.71 o 
   5  13   3        4.74        1.15      3.13 o 
   6  13   3        2.99       -0.23      5.99 o 
   7  13   3       12.03        9.21      8.65 o 
   8  13   3        1.52        0.70      8.75 o 
   9  13   3       26.18       32.48     11.27 o 
  10  13   3        0.01        6.65     12.60 o 
  -3  14   3       25.11       30.22      6.95 o 
  -2  14   3        2.14        5.62      4.72 o 
  -1  14   3       21.79       18.87     13.36 o 
   0  14   3        6.78        7.40      4.36 o 
   1  14   3        0.07        6.75      9.71 o 
   2  14   3       26.71       29.67      6.72 o 
   3  14   3        0.98        1.48      6.99 o 
   4  14   3       12.28       17.86      4.84 o 
   5  14   3        5.86        2.65      3.74 o 
   6  14   3        0.20       -7.07      7.07 o 
   7  14   3        4.85        9.70      5.91 o 
   8  14   3        0.23        0.66     19.17 o 
   9  14   3       19.19       30.87     11.77 o 
  -2  15   3        0.01       -6.91      9.73 o 
  -1  15   3       29.92       27.87     12.96 o 
   0  15   3        8.83        5.65      4.72 o 
   1  15   3        1.48       -4.32      4.61 o 
   2  15   3        0.45        2.73      4.63 o 
   3  15   3        9.16       18.12      5.69 o 
   4  15   3        3.54        0.97      3.65 o 
   5  15   3        8.76        8.55      4.79 o 
   6  15   3        3.58        9.81      6.54 o 
   7  15   3        6.75        7.33      5.58 o 
   8  15   3        1.32        0.34      4.29 o 
   9  15   3        0.36       11.09      8.62 o 
  -1  16   3        1.47       12.04      6.41 o 
   0  16   3        1.24       -2.04      5.34 o 
   1  16   3        0.12        0.39      5.37 o 
   2  16   3        0.13       -3.66      6.26 o 
   3  16   3        4.20        3.11      5.82 o 
   4  16   3        9.66        6.40      4.42 o 
   5  16   3        0.52       -0.58      4.46 o 
   6  16   3        0.04        6.64      6.42 o 
   7  16   3        5.67       28.24      9.84 o 
   2  17   3        0.05        5.72      8.25 o 
   3  17   3        4.65        3.04      4.29 o 
   4  17   3       21.09       22.51      9.90 o 
   5  17   3        1.05        0.51      3.61 o 
  -4 -15   4        4.61        3.67      5.70 o 
  -3 -15   4       46.38       39.06     10.75 o 
  -2 -15   4       39.04       31.86      7.07 o 
  -7 -14   4        0.20       -6.61      6.88 o 
  -6 -14   4        0.08        5.68      6.57 o 
  -5 -14   4        9.32        4.53      3.99 o 
  -4 -14   4        0.21        5.61      3.78 o 
  -3 -14   4        0.30       -2.71      3.62 o 
  -2 -14   4       62.64       72.23      9.82 o 
  -1 -14   4        0.07       -1.20      9.81 o 
   0 -14   4       10.12       26.74      7.20 o 
   1 -14   4        7.40        5.75     10.80 o 
  -9 -13   4        0.95        8.59      8.55 o 
  -8 -13   4        0.93       -0.59      6.03 o 
  -7 -13   4        6.64        9.39      6.03 o 
  -6 -13   4        0.00       -1.27      5.07 o 
  -5 -13   4        1.09        8.04      3.07 o 
  -4 -13   4        0.06       -1.60      4.27 o 
  -3 -13   4       18.62       18.53      5.25 o 
  -2 -13   4       51.22       54.88      8.32 o 
  -1 -13   4        0.82        3.36      7.59 o 
   0 -13   4       62.01       62.86     15.12 o 
   1 -13   4       15.89       12.81      5.44 o 
   2 -13   4        1.63        6.76      6.10 o 
  -9 -12   4       13.45       21.90      9.79 o 
  -8 -12   4        0.00       -6.23      6.23 o 
  -7 -12   4        0.00       -1.69      4.97 o 
  -6 -12   4        0.07        1.42      3.27 o 
  -5 -12   4        0.06        2.03      2.89 o 
  -4 -12   4        7.36        6.07      2.16 o 
  -3 -12   4        9.97        7.47      2.84 o 
  -2 -12   4       82.96       91.46      9.42 o 
  -1 -12   4      208.39      213.67     14.96 o 
   0 -12   4       68.66       64.04      8.45 o 
   1 -12   4        1.07       -1.14      8.07 o 
   2 -12   4       26.95       33.24      7.21 o 
   3 -12   4       26.31       48.71     21.08 o 
   4 -12   4       20.90       21.58      7.20 o 
 -10 -11   4        8.17        4.85      5.09 o 
  -9 -11   4       18.25       16.41      5.28 o 
  -8 -11   4       28.14       15.66      4.75 o 
  -7 -11   4        0.53        3.27      3.66 o 
  -6 -11   4       14.72        8.37      3.07 o 
  -5 -11   4        0.00        2.24      2.93 o 
  -4 -11   4        0.57       -1.96      1.96 o 
  -3 -11   4        2.72        4.06      2.96 o 
  -2 -11   4       40.78       40.76      6.47 o 
  -1 -11   4      199.18      197.98     13.68 o 
   0 -11   4      131.58      110.76     10.82 o 
   1 -11   4       38.22       52.40      8.48 o 
   2 -11   4       20.53       32.03      7.24 o 
   3 -11   4       29.71       47.69      8.87 o 
   4 -11   4        2.72       10.55      6.55 o 
   5 -11   4        3.50        7.95      7.14 o 
 -11 -10   4        5.15       15.15      7.80 o 
 -10 -10   4       12.91       14.59      7.22 o 
  -9 -10   4       24.17       15.36      5.62 o 
  -8 -10   4        3.55        1.49      3.83 o 
  -7 -10   4        0.00       -0.77      2.77 o 
  -6 -10   4        2.29        8.31      2.50 o 
  -5 -10   4        6.30       10.47      3.09 o 
  -4 -10   4       53.74       66.82      5.07 o 
  -3 -10   4        0.89        4.17      2.34 o 
  -2 -10   4        8.09       20.86      4.82 o 
  -1 -10   4       35.21       34.61      5.51 o 
   0 -10   4      158.89      141.93     11.75 o 
   1 -10   4      164.04      173.68     16.61 o 
   2 -10   4       90.80       94.18     10.66 o 
   3 -10   4       94.51       93.15     11.48 o 
   4 -10   4        0.15        2.86      5.23 o 
   5 -10   4        7.71       10.34      7.87 o 
   6 -10   4        6.48       23.94     11.28 o 
 -11  -9   4        3.40        6.99      7.03 o 
 -10  -9   4        0.13        5.27      5.04 o 
  -9  -9   4       15.63        6.72      4.02 o 
  -8  -9   4       69.02       79.28     12.17 o 
  -7  -9   4        0.73       -1.50      4.23 o 
  -6  -9   4        0.16        2.29      2.85 o 
  -5  -9   4       58.50       59.02      5.55 o 
  -4  -9   4       36.95       41.28      3.88 o 
  -3  -9   4       27.33       27.91      4.01 o 
  -2  -9   4       15.10       11.65      2.77 o 
  -1  -9   4      170.14      185.91     11.80 o 
   0  -9   4      274.36      271.20     14.72 o 
   1  -9   4       49.19       62.39      8.68 o 
   2  -9   4       10.45       15.17      6.17 o 
   3  -9   4        8.31       14.93      8.95 o 
   4  -9   4        1.93        5.58      7.58 o 
   5  -9   4       11.90       20.03      9.10 o 
   6  -9   4        7.46        9.46      7.98 o 
 -11  -8   4        1.92        3.74      4.90 o 
 -10  -8   4        1.00        1.15      5.25 o 
  -9  -8   4       11.26       17.60      7.12 o 
  -8  -8   4       44.41       38.92      9.15 o 
  -7  -8   4      205.35      182.41     17.40 o 
  -6  -8   4       68.17       77.15      7.60 o 
  -5  -8   4       58.68       41.65      5.07 o 
  -4  -8   4      123.99      132.57      6.14 o 
  -3  -8   4       35.11       49.53      4.55 o 
  -2  -8   4        0.40        2.34      2.04 o 
  -1  -8   4       38.91       41.35      5.24 o 
   0  -8   4       69.69       87.12     13.28 o 
   1  -8   4       87.57      107.26     10.29 o 
   2  -8   4      102.55      118.34     17.17 o 
   3  -8   4       15.92       12.40      6.92 o 
   4  -8   4        7.74        8.70      7.54 o 
   5  -8   4       61.19       53.38      8.46 o 
   6  -8   4        4.47       -4.49      4.49 o 
   7  -8   4        5.78        4.50      6.42 o 
 -11  -7   4        0.25        9.61      7.80 o 
 -10  -7   4        3.43       15.83      8.01 o 
  -9  -7   4        0.38        0.40      4.19 o 
  -8  -7   4       38.97       35.74      8.54 o 
  -7  -7   4      428.12      450.57     26.89 o 
  -6  -7   4      438.70      407.43      9.80 o 
  -5  -7   4       50.66       50.41      5.16 o 
  -4  -7   4      824.47      743.86     23.40 o 
  -3  -7   4       88.84       89.62      4.95 o 
  -2  -7   4      175.33      192.87      8.02 o 
  -1  -7   4      171.87      174.40      7.74 o 
   0  -7   4      227.34      212.00     11.50 o 
   1  -7   4        1.98       24.76      9.76 o 
   2  -7   4       36.71       50.08     10.76 o 
   3  -7   4        2.67       21.51      9.16 o 
   4  -7   4       22.05       11.91      4.75 o 
   5  -7   4       34.61       35.28      6.97 o 
   6  -7   4       63.83       57.73     12.93 o 
   7  -7   4        3.79       18.73      5.35 o 
   8  -7   4       19.55       17.09      5.77 o 
 -12  -6   4        0.13        2.57      8.23 o 
 -11  -6   4        0.01       -3.25      5.76 o 
 -10  -6   4        3.93        6.05      5.30 o 
  -9  -6   4       12.55       13.87      6.19 o 
  -8  -6   4       85.17       85.88     12.94 o 
  -7  -6   4      100.85       88.11     11.80 o 
  -6  -6   4       21.85       23.00      2.07 o 
  -5  -6   4       38.04       28.17      2.84 o 
  -4  -6   4     5856.68     5719.65     78.98 o 
  -3  -6   4     1027.63      946.02     12.02 o 
  -2  -6   4       14.80       13.36      2.55 o 
  -1  -6   4       39.84       32.13      3.36 o 
   0  -6   4      571.61      563.85     17.78 o 
   1  -6   4      180.26      225.40     18.13 o 
   2  -6   4       82.12      106.74     14.27 o 
   3  -6   4        9.75       12.43      3.57 o 
   4  -6   4      203.02      220.72     14.22 o 
   5  -6   4        5.52        4.41      4.89 o 
   6  -6   4        2.16        1.74      6.78 o 
   7  -6   4        0.21        6.37      4.57 o 
   8  -6   4       16.39       29.10      7.66 o 
 -12  -5   4        8.36        1.50      7.66 o 
 -11  -5   4        7.72        0.01      3.64 o 
 -10  -5   4        0.95        5.52      5.99 o 
  -9  -5   4       14.12       11.96      6.36 o 
  -8  -5   4       45.83       38.89      8.88 o 
  -7  -5   4       26.39       32.54      7.96 o 
  -6  -5   4        4.46        3.88      1.62 o 
  -5  -5   4     1616.41     1650.66     18.73 o 
  -4  -5   4     2241.59     2075.93     35.52 o 
  -3  -5   4     4362.41     4205.99     34.21 o 
  -2  -5   4      408.26      387.49     10.24 o 
  -1  -5   4     1211.65     1196.57     16.87 o 
   0  -5   4        3.40        8.98      2.76 o 
   1  -5   4      823.33      902.74     32.42 o 
   2  -5   4      424.28      428.85     18.64 o 
   3  -5   4      363.49      370.68      9.63 o 
   4  -5   4       13.85       21.28      5.02 o 
   5  -5   4      229.88      239.57     14.77 o 
   6  -5   4       12.37        8.87      3.32 o 
   7  -5   4      105.43      100.12      9.11 o 
   8  -5   4        4.45       11.84      5.58 o 
   9  -5   4        4.74        4.07      4.49 o 
 -12  -4   4        0.34        2.92      5.19 o 
 -11  -4   4        1.36        3.46      3.99 o 
 -10  -4   4       21.24       13.37      6.61 o 
  -9  -4   4        0.76        5.45      5.68 o 
  -8  -4   4      111.57      116.79     15.20 o 
  -7  -4   4       57.20       50.82      9.07 o 
  -6  -4   4      197.12      194.49     16.88 o 
  -5  -4   4      605.82      575.32     14.62 o 
  -4  -4   4     5529.64     5166.17     59.36 o 
  -3  -4   4     4669.67     4642.44     23.85 o 
  -2  -4   4      378.85      396.28      6.88 o 
  -1  -4   4      598.60      579.21     10.86 o 
   0  -4   4        0.63        0.51      1.64 o 
   1  -4   4       70.92       57.63      8.39 o 
   2  -4   4       87.91      120.35     12.24 o 
   3  -4   4      263.14      263.81      8.34 o 
   4  -4   4        0.04       -3.14      3.14 o 
   5  -4   4      146.54      130.28     10.56 o 
   6  -4   4      237.11      219.91     11.97 o 
   7  -4   4      134.52      121.53     11.58 o 
   8  -4   4       85.76       82.27     10.35 o 
   9  -4   4       20.70       27.89      6.79 o 
 -12  -3   4        0.34       -2.26      4.36 o 
 -11  -3   4        2.13        4.65      4.14 o 
 -10  -3   4        3.25        2.57      6.40 o 
  -9  -3   4        0.51        2.45      4.91 o 
  -8  -3   4      191.08      217.91     20.61 o 
  -7  -3   4       69.76       65.74     11.00 o 
  -6  -3   4      439.12      450.01     25.06 o 
  -5  -3   4       73.38       55.66      8.68 o 
  -4  -3   4     2032.61     2076.74     26.38 o 
  -3  -3   4     1334.61     1330.97     10.69 o 
  -2  -3   4      393.07      364.09      7.78 o 
  -1  -3   4      174.83      183.23      5.33 o 
   0  -3   4      583.86      624.13     14.95 o 
   1  -3   4      116.94      100.89      6.62 o 
   2  -3   4     5250.04     5581.15     74.04 o 
   3  -3   4       58.16       58.57      5.92 o 
   4  -3   4       12.11        8.02      2.80 o 
   5  -3   4       34.12       36.52      4.93 o 
   6  -3   4      564.56      553.31     17.93 o 
   7  -3   4       31.77       39.14      6.61 o 
   8  -3   4        5.77       -3.93      3.93 o 
   9  -3   4       16.11       22.40      6.39 o 
  10  -3   4        8.86        9.44      4.39 o 
 -12  -2   4        0.13        5.43      9.70 o 
 -11  -2   4        0.58       10.99      5.63 o 
 -10  -2   4       18.70       15.42      4.78 o 
  -9  -2   4       11.41        8.01      4.20 o 
  -8  -2   4      344.28      358.13     25.87 o 
  -7  -2   4     1147.19     1249.18     44.79 o 
  -6  -2   4      100.31       99.79     12.03 o 
  -5  -2   4      218.06      216.11     16.12 o 
  -4  -2   4      396.57      357.07     19.95 o 
  -3  -2   4        2.40        2.52      1.29 o 
  -2  -2   4     5088.07     4963.80     19.09 o 
  -1  -2   4        2.50        4.74      2.52 o 
   0  -2   4      618.64      597.06     13.13 o 
   1  -2   4      215.35      190.75      6.91 o 
   2  -2   4     4179.77     4376.09     61.66 o 
   3  -2   4      225.54      254.20      9.55 o 
   4  -2   4       56.09       29.50      8.47 o 
   5  -2   4        0.02       -0.10      3.96 o 
   6  -2   4      125.93      160.26     13.96 o 
   7  -2   4      289.98      266.77     15.87 o 
   8  -2   4       44.19       36.29      6.53 o 
   9  -2   4       52.08       48.12      7.83 o 
  10  -2   4       10.95        7.35     10.80 o 
 -11  -1   4        0.71        2.64      5.00 o 
 -10  -1   4       29.59       32.06      6.80 o 
  -9  -1   4       13.47       15.54      6.09 o 
  -8  -1   4      145.40      159.89     17.80 o 
  -7  -1   4       60.10       56.09      4.32 o 
  -6  -1   4       26.34       18.65      2.21 o 
  -5  -1   4      168.21      166.95     14.28 o 
  -4  -1   4      604.98      551.69     23.72 o 
  -3  -1   4     1278.52     1299.98     27.36 o 
  -2  -1   4     1531.05     1437.35     21.08 o 
  -1  -1   4      609.20      502.05      9.49 o 
   0  -1   4     2243.40     2316.92     24.04 o 
   1  -1   4      366.34      371.42     11.03 o 
   2  -1   4        5.88        2.94      1.87 o 
   3  -1   4      441.96      472.87     19.67 o 
   4  -1   4      698.52      795.83     21.13 o 
   5  -1   4        7.36        3.21      2.67 o 
   6  -1   4      132.09      119.52      9.73 o 
   7  -1   4       65.13       65.53      7.77 o 
   8  -1   4      160.64      149.96     12.25 o 
   9  -1   4       21.61       20.43      5.69 o 
  10  -1   4       19.68       34.16      6.97 o 
  11  -1   4       36.88       26.85     10.49 o 
 -11   0   4        9.52        5.89      4.45 o 
 -10   0   4       13.50       18.65      5.59 o 
  -9   0   4        1.56       -3.45      3.45 o 
  -8   0   4       19.56        9.05      5.34 o 
  -7   0   4       24.22       31.81      4.98 o 
  -6   0   4      280.05      273.15      7.78 o 
  -5   0   4      913.68      942.97      9.18 o 
  -4   0   4      583.42      552.66      7.79 o 
  -3   0   4        1.17        0.77      0.58 o 
  -2   0   4        0.74        3.39      0.86 o 
  -1   0   4        0.64        6.87      2.65 o 
   0   0   4     4725.77     4618.37     31.97 o 
   1   0   4     1546.78     1529.08     20.66 o 
   2   0   4      437.40      452.41      8.93 o 
   3   0   4       15.20       12.35      1.67 o 
   4   0   4        2.11        0.28      2.45 o 
   5   0   4        1.55        2.84      3.40 o 
   6   0   4        0.13       -2.82      5.43 o 
   7   0   4      325.33      307.47     16.74 o 
   8   0   4     1513.19     1520.40     37.09 o 
   9   0   4      117.72      123.30     11.71 o 
  10   0   4        3.35        3.16      5.55 o 
  11   0   4        0.56       -3.70      5.95 o 
 -11   1   4       67.15       67.13     10.50 o 
 -10   1   4       76.58       76.11     10.32 o 
  -9   1   4        5.81        4.63      3.28 o 
  -8   1   4        0.35        0.97      1.92 o 
  -7   1   4       44.50       40.99      2.85 o 
  -6   1   4      295.13      281.03      7.82 o 
  -5   1   4       49.79       41.95      3.27 o 
  -4   1   4     1023.88     1080.19     15.27 o 
  -3   1   4       57.01       49.28      2.55 o 
  -2   1   4     2104.73     2016.14     18.23 o 
  -1   1   4       23.84       22.76      1.52 o 
   0   1   4      298.97      310.09      5.98 o 
   1   1   4      638.71      641.66     13.01 o 
   2   1   4     1285.67     1238.16     13.21 o 
   3   1   4      494.42      540.92      7.29 o 
   4   1   4      822.35      859.21     20.21 o 
   5   1   4       49.13       50.97      5.63 o 
   6   1   4        0.24        0.87      2.77 o 
   7   1   4      323.74      330.69     15.82 o 
   8   1   4      603.77      624.21     42.72 o 
   9   1   4        6.12        6.34      3.91 o 
  10   1   4        3.12        2.98      3.09 o 
  11   1   4       15.69       32.97     12.31 o 
 -11   2   4       12.18       11.34      5.61 o 
 -10   2   4       10.07        8.40      4.68 o 
  -9   2   4       12.75       18.20      4.99 o 
  -8   2   4        0.39        2.81      1.70 o 
  -7   2   4        5.11        4.12      2.36 o 
  -6   2   4      170.22      175.62      8.25 o 
  -5   2   4      111.52      120.17      5.28 o 
  -4   2   4      125.58      130.23      5.63 o 
  -3   2   4        4.37        4.50      1.06 o 
  -2   2   4      826.38      770.82     10.02 o 
  -1   2   4      525.58      575.81      8.44 o 
   0   2   4     1761.60     1654.00     12.91 o 
   1   2   4     1745.88     1773.12     23.53 o 
   2   2   4       89.84       68.29      2.87 o 
   3   2   4        1.67        0.51      0.89 o 
   4   2   4      795.98      856.24     15.17 o 
   5   2   4       40.14       49.77      5.87 o 
   6   2   4      123.80      131.32     10.09 o 
   7   2   4      346.44      357.03     15.95 o 
   8   2   4      310.02      293.78     13.32 o 
   9   2   4      180.46      182.52     13.25 o 
  10   2   4       14.90       12.51      4.32 o 
  11   2   4        0.10       -3.71      7.29 o 
 -11   3   4        2.91       -5.30      6.91 o 
 -10   3   4       28.24       19.27      6.22 o 
  -9   3   4       10.24        4.62      5.73 o 
  -8   3   4       76.92       76.78      6.62 o 
  -7   3   4      424.77      410.07     13.87 o 
  -6   3   4        0.09        3.22      2.53 o 
  -5   3   4      136.22      150.12      7.17 o 
  -4   3   4     1144.97     1160.86     15.26 o 
  -3   3   4      326.63      315.66      7.20 o 
  -2   3   4     2543.03     2628.52     23.18 o 
  -1   3   4     1268.73     1181.53     11.05 o 
   0   3   4     1676.05     1677.51     12.57 o 
   1   3   4     2690.24     2636.72     26.60 o 
   2   3   4     2491.04     2455.79     14.26 o 
   3   3   4        2.44        1.40      0.85 o 
   4   3   4      243.68      213.53      5.99 o 
   5   3   4     1881.73     1919.27     22.25 o 
   6   3   4        0.05       -1.48      2.68 o 
   7   3   4      155.22      159.83      8.92 o 
   8   3   4      164.96      160.99      9.79 o 
   9   3   4        0.01        0.69      3.42 o 
  10   3   4        0.17        3.52      3.00 o 
  11   3   4       46.04       54.45     13.01 o 
  12   3   4       34.25       40.07     12.81 o 
 -10   4   4        0.06       -3.92      6.44 o 
  -9   4   4       80.96       78.01      8.86 o 
  -8   4   4        2.96        0.68      2.84 o 
  -7   4   4      231.16      213.90     12.38 o 
  -6   4   4       67.72       76.50      5.95 o 
  -5   4   4       80.39       99.06      6.93 o 
  -4   4   4        2.19        3.80      2.28 o 
  -3   4   4     1113.40     1154.19     25.13 o 
  -2   4   4        6.18        8.56      1.24 o 
  -1   4   4      571.75      562.61      7.51 o 
   0   4   4      262.55      243.93      4.73 o 
   1   4   4      113.34      126.18      3.79 o 
   2   4   4      524.49      500.63      7.19 o 
   3   4   4      332.43      326.12      5.23 o 
   4   4   4     4985.09     5433.84     29.87 o 
   5   4   4        0.79        0.51      1.60 o 
   6   4   4       16.29       15.33      2.30 o 
   7   4   4        3.50        1.15      1.95 o 
   8   4   4       37.01       46.49      4.79 o 
   9   4   4      120.36      131.45      9.28 o 
  10   4   4      112.37      110.80      9.18 o 
  11   4   4        6.43       10.14      5.16 o 
  12   4   4        0.05        0.54      4.51 o 
 -10   5   4       10.46       29.84     10.34 o 
  -9   5   4        5.01        1.56      3.86 o 
  -8   5   4        0.60        0.00      3.88 o 
  -7   5   4       39.77       50.51      7.68 o 
  -6   5   4       15.69       19.26      4.72 o 
  -5   5   4      137.36      155.00     10.53 o 
  -4   5   4      137.03      145.71      9.31 o 
  -3   5   4      553.46      576.96     18.77 o 
  -2   5   4      703.41      809.83     12.76 o 
  -1   5   4      767.99      848.09     11.40 o 
   0   5   4     2079.93     2088.54     24.52 o 
   1   5   4      156.46      162.97      3.24 o 
   2   5   4      197.85      188.40      3.69 o 
   3   5   4        0.06        1.07      1.19 o 
   4   5   4      356.25      383.45      7.87 o 
   5   5   4        0.65       -1.16      1.45 o 
   6   5   4        0.44        2.43      1.70 o 
   7   5   4        0.80        3.13      1.85 o 
   8   5   4        2.28        3.76      2.29 o 
   9   5   4       14.72       16.53      3.55 o 
  10   5   4       42.33       47.74      6.00 o 
  11   5   4        4.48        7.51      4.75 o 
  12   5   4        3.74        8.31      3.39 o 
  -9   6   4        0.35        2.39      3.60 o 
  -8   6   4       48.84       55.40      8.08 o 
  -7   6   4       90.59       95.29     14.87 o 
  -6   6   4      652.00      672.98     23.43 o 
  -5   6   4       17.22       14.97      3.97 o 
  -4   6   4       62.56       63.99      9.74 o 
  -3   6   4      165.96      171.53      9.81 o 
  -2   6   4       30.37       33.63      2.86 o 
  -1   6   4     6502.21     6589.84     66.42 o 
   0   6   4     1500.68     1640.43     13.54 o 
   1   6   4     1081.04     1232.59     23.57 o 
   2   6   4      200.46      217.02      5.74 o 
   3   6   4       76.64       75.59      3.83 o 
   4   6   4      109.69       93.90      3.95 o 
   5   6   4     4233.45     4484.35     26.48 o 
   6   6   4        2.17        3.49      1.69 o 
   7   6   4       17.65       14.68      2.43 o 
   8   6   4       21.25       19.18      2.77 o 
   9   6   4        4.90        8.70      2.47 o 
  10   6   4        5.30        6.89      2.31 o 
  11   6   4        3.16        0.26      4.15 o 
  12   6   4        2.54        7.87      3.94 o 
  -9   7   4       13.63       16.33      5.49 o 
  -8   7   4        5.13        7.52      4.08 o 
  -7   7   4        4.24       16.28      5.28 o 
  -6   7   4      399.28      386.95     18.65 o 
  -5   7   4        8.36        4.51      3.47 o 
  -4   7   4      248.63      292.23     14.27 o 
  -3   7   4        5.02        7.86      3.22 o 
  -2   7   4      131.49      105.15      6.61 o 
  -1   7   4        1.67        4.13      1.15 o 
   0   7   4       30.07       25.31      1.79 o 
   1   7   4      320.99      365.52     18.72 o 
   2   7   4       59.92       57.34      3.01 o 
   3   7   4      449.08      439.09      7.82 o 
   4   7   4      514.85      575.89     12.25 o 
   5   7   4      818.07      918.51     11.77 o 
   6   7   4       30.27       32.14      3.03 o 
   7   7   4       46.25       39.74      3.49 o 
   8   7   4       47.00       50.17      4.55 o 
   9   7   4        0.97       -0.79      2.01 o 
  10   7   4       11.01        8.44      2.68 o 
  11   7   4       24.48       20.40      4.13 o 
  12   7   4        0.00       -0.35      3.52 o 
  -8   8   4        0.64        2.63      3.80 o 
  -7   8   4       10.17        8.87      4.31 o 
  -6   8   4      113.84      129.85     11.45 o 
  -5   8   4       16.43        9.58      3.55 o 
  -4   8   4       14.71        8.56      3.41 o 
  -3   8   4      690.05      657.47     17.43 o 
  -2   8   4      637.65      603.64     13.40 o 
  -1   8   4      120.22      125.42      6.41 o 
   0   8   4       83.11      103.20      4.74 o 
   1   8   4     1550.92     1511.95     30.64 o 
   2   8   4      982.30      996.79     24.49 o 
   3   8   4      442.38      462.32     16.75 o 
   4   8   4       18.69       21.89      2.31 o 
   5   8   4        9.13       10.18      1.59 o 
   6   8   4        3.02        2.53      1.75 o 
   7   8   4        0.10        0.96      1.66 o 
   8   8   4       32.03       27.09      3.06 o 
   9   8   4        0.45        0.40      1.64 o 
  10   8   4        1.65        2.89      2.59 o 
  11   8   4       32.85       29.47      4.63 o 
  12   8   4        0.77       -1.84      3.19 o 
  -8   9   4       10.93       34.32     11.19 o 
  -7   9   4        7.76       10.14      9.16 o 
  -6   9   4        9.18        6.16      7.04 o 
  -5   9   4       19.55       29.14      9.44 o 
  -4   9   4      101.37      132.25     14.07 o 
  -3   9   4        4.34        4.56      8.06 o 
  -2   9   4       89.15       80.79      5.17 o 
  -1   9   4       33.94       34.90      3.80 o 
   0   9   4      181.03      183.35      6.62 o 
   1   9   4      960.55      995.46     26.28 o 
   2   9   4       43.18       36.42     10.08 o 
   3   9   4      152.57      154.91     12.56 o 
   4   9   4      184.98      186.54     12.57 o 
   5   9   4       12.29       13.76      3.54 o 
   6   9   4      347.84      371.86      9.96 o 
   7   9   4        3.03        3.02      1.71 o 
   8   9   4        6.94       12.34      2.31 o 
   9   9   4        0.64        1.76      1.83 o 
  10   9   4        2.46        3.25      2.68 o 
  11   9   4       10.57        8.75      4.94 o 
  -7  10   4        0.95       15.13      8.81 o 
  -6  10   4        4.31        5.34      6.31 o 
  -5  10   4        3.52       11.42      6.94 o 
  -4  10   4        0.26        5.62     12.39 o 
  -3  10   4      191.72      216.20     15.29 o 
  -2  10   4      739.39      729.55     26.25 o 
  -1  10   4      421.40      384.89     12.04 o 
   0  10   4        0.72        0.15      1.04 o 
   1  10   4        3.33        1.50      5.41 o 
   2  10   4        1.60        0.23      4.88 o 
   3  10   4       20.97       19.84      4.86 o 
   4  10   4       29.58       24.96      5.17 o 
   5  10   4       61.21       44.86      6.60 o 
   6  10   4        4.35        2.31      1.79 o 
   7  10   4       21.07       22.74      3.14 o 
   8  10   4       14.12       13.16      2.32 o 
   9  10   4        2.56       -0.92      2.06 o 
  10  10   4        0.02        3.20      2.42 o 
  11  10   4        1.18       -0.52      3.14 o 
  -6  11   4        4.56       10.51      5.16 o 
  -5  11   4        3.33       18.20     15.81 o 
  -4  11   4        5.85       19.72      6.70 o 
  -3  11   4      141.73      145.30     13.46 o 
  -2  11   4       75.05       75.90      6.84 o 
  -1  11   4      651.13      635.76     16.66 o 
   0  11   4      200.18      203.34      9.04 o 
   1  11   4        1.91        4.04      4.73 o 
   2  11   4        5.62        7.38      4.25 o 
   3  11   4        9.00        3.08      3.59 o 
   4  11   4       30.75       24.91      5.36 o 
   5  11   4       66.08       61.69     11.45 o 
   6  11   4        1.36        0.86      2.84 o 
   7  11   4       54.92       59.73      8.01 o 
   8  11   4       30.96       35.53      5.45 o 
   9  11   4        1.51        5.09      2.94 o 
  10  11   4       12.12       14.92      6.32 o 
  11  11   4       13.75       22.61      6.95 o 
  -6  12   4        0.41        4.89      7.81 o 
  -5  12   4        0.12        1.95      4.99 o 
  -4  12   4       19.53       32.47      7.49 o 
  -3  12   4       62.28       56.97      9.07 o 
  -2  12   4      527.50      479.88     23.78 o 
  -1  12   4      586.31      553.60     24.59 o 
   0  12   4       51.21       76.12     13.39 o 
   1  12   4      321.20      361.01     18.94 o 
   2  12   4        6.33       12.33      4.50 o 
   3  12   4       31.71       27.41      5.57 o 
   4  12   4        4.47       -0.46      3.79 o 
   5  12   4        0.39        3.57      8.26 o 
   6  12   4        0.36        3.93      6.33 o 
   7  12   4       13.20       18.08      5.37 o 
   8  12   4        5.92        2.78      3.39 o 
   9  12   4       32.32       50.84      6.68 o 
  10  12   4        7.94        8.43      4.12 o 
  11  12   4        7.13       11.59      6.85 o 
  -5  13   4       19.33       22.86      7.21 o 
  -4  13   4       11.93       20.18      6.62 o 
  -3  13   4        6.14        9.95      5.33 o 
  -2  13   4       93.85       79.73     10.75 o 
  -1  13   4       48.89       47.68      8.40 o 
   0  13   4       84.19       92.81     11.62 o 
   1  13   4      305.05      321.28     18.98 o 
   2  13   4       26.46       38.54      6.92 o 
   3  13   4       34.94       28.89      5.87 o 
   4  13   4       23.73       27.67      6.00 o 
   5  13   4        0.19       -2.51      4.25 o 
   6  13   4        4.78        1.87      5.71 o 
   7  13   4       11.99       17.23      5.53 o 
   8  13   4       15.82       27.04      6.04 o 
   9  13   4        6.95       11.49      3.73 o 
  10  13   4        2.80        2.86      8.15 o 
  -4  14   4        7.62       13.31     13.88 o 
  -3  14   4        1.80        2.06      8.36 o 
  -2  14   4       11.89        4.28      5.71 o 
  -1  14   4       81.30       66.71      9.92 o 
   0  14   4       51.76       58.77     10.01 o 
   1  14   4      225.03      246.35     17.44 o 
   2  14   4      153.59      170.83     14.33 o 
   3  14   4        0.56       -3.28      3.67 o 
   4  14   4        0.91        2.69      3.66 o 
   5  14   4       15.50       13.32      6.46 o 
   6  14   4        2.91       -4.94      5.22 o 
   7  14   4        6.24       -2.25      4.67 o 
   8  14   4        7.36       11.31      4.72 o 
   9  14   4        0.01       -6.61      8.12 o 
  -2  15   4        3.28       -1.80     13.01 o 
  -1  15   4        0.19        4.54      5.15 o 
   0  15   4       63.59       55.33      9.37 o 
   1  15   4       43.43       50.94      9.53 o 
   2  15   4       13.67       12.53      5.39 o 
   3  15   4       73.70       82.77     10.61 o 
   4  15   4        4.12        4.43      4.16 o 
   5  15   4        7.83        7.02      4.14 o 
   6  15   4        0.00        0.56      6.08 o 
   7  15   4        0.07       -3.10      5.88 o 
   8  15   4       18.04       12.85      6.78 o 
   9  15   4        0.28       -5.29      6.93 o 
  -1  16   4        6.08       16.65      6.48 o 
   0  16   4        0.07        5.96      5.61 o 
   1  16   4       23.74       23.95      7.20 o 
   2  16   4      104.29      110.30     12.50 o 
   3  16   4       31.94       46.51      8.65 o 
   4  16   4        0.68       -1.34      3.78 o 
   5  16   4        0.28       -4.44      4.44 o 
   6  16   4        1.12       17.52      8.44 o 
   7  16   4        1.75       -7.20      7.20 o 
   2  17   4        2.38       -5.24      5.24 o 
   3  17   4       15.42       23.23      9.88 o 
   4  17   4        3.90        7.66      5.32 o 
   5  17   4        0.72       -0.19      4.00 o 
  -7 -14   5        0.56       -3.84      7.15 o 
  -6 -14   5        8.44       14.38      7.67 o 
  -5 -14   5        1.11        5.27      5.76 o 
  -4 -14   5        0.46        4.04      5.66 o 
  -3 -14   5       55.84       80.18     14.63 o 
  -2 -14   5       12.38        8.25     16.06 o 
  -1 -14   5       20.63       33.75     10.99 o 
   0 -14   5        0.05        1.19      3.45 o 
  -8 -13   5        0.88       -3.30      5.82 o 
  -7 -13   5        2.33        8.46      6.76 o 
  -6 -13   5        1.59        4.46      5.75 o 
  -5 -13   5       12.63       17.20      7.16 o 
  -4 -13   5        2.81       -4.24      5.65 o 
  -3 -13   5        8.19        9.76      4.31 o 
  -2 -13   5        6.05        8.20      4.98 o 
  -1 -13   5        1.14        9.43      3.99 o 
   0 -13   5        1.59        7.61     13.93 o 
   1 -13   5        0.18       -4.54      4.54 o 
   2 -13   5        7.56       10.72      8.82 o 
  -9 -12   5        0.34       11.48      8.32 o 
  -8 -12   5        6.99        7.37      6.43 o 
  -7 -12   5        0.16        6.33      6.58 o 
  -6 -12   5        2.58        1.86      2.90 o 
  -5 -12   5        3.68        1.44      2.68 o 
  -4 -12   5       43.75       54.36      4.97 o 
  -3 -12   5        3.78        0.83      3.42 o 
  -2 -12   5       24.66       28.74      6.12 o 
  -1 -12   5        2.13        7.02      5.79 o 
   0 -12   5       35.35       37.61     11.12 o 
   1 -12   5        0.01        4.48      4.13 o 
   2 -12   5       12.66       17.83      6.99 o 
   3 -12   5       29.18       29.24      7.79 o 
 -10 -11   5        8.92        7.64      5.87 o 
  -9 -11   5        3.46        0.89      5.63 o 
  -8 -11   5        3.01        5.56      5.84 o 
  -7 -11   5        8.31        0.13      3.08 o 
  -6 -11   5        2.01        5.77      3.33 o 
  -5 -11   5       28.70       23.77      3.85 o 
  -4 -11   5        5.11        7.46      2.33 o 
  -3 -11   5       27.48       29.93      4.42 o 
  -2 -11   5       40.61       39.52      6.10 o 
  -1 -11   5        2.93       11.03      7.93 o 
   0 -11   5        0.32       -1.96      5.36 o 
   1 -11   5       16.09       23.55      6.39 o 
   2 -11   5        4.93        4.63      4.53 o 
   3 -11   5        0.04       18.71      6.91 o 
   4 -11   5       15.43       23.95      7.74 o 
 -10 -10   5        1.76       -3.07      4.94 o 
  -9 -10   5       13.50        9.59      5.69 o 
  -8 -10   5      110.54       84.42     12.85 o 
  -7 -10   5       39.37       23.74      7.56 o 
  -6 -10   5        9.46       17.36      4.93 o 
  -5 -10   5        4.33        6.87      3.38 o 
  -4 -10   5       74.31       74.65      5.35 o 
  -3 -10   5       87.42       93.87      6.90 o 
  -2 -10   5      184.16      189.50     11.96 o 
  -1 -10   5        0.09       -1.93      6.38 o 
   0 -10   5       33.52       36.71      6.20 o 
   1 -10   5        0.00       -2.20      4.00 o 
   2 -10   5        1.01        7.70      4.77 o 
   3 -10   5       39.96       57.53      9.56 o 
   4 -10   5        3.19       -0.73      7.93 o 
   5 -10   5       32.83       57.97     14.14 o 
 -11  -9   5        1.12        0.55      4.79 o 
 -10  -9   5       14.70       15.72      7.15 o 
  -9  -9   5       32.28       29.45      8.45 o 
  -8  -9   5       13.77       -1.62      4.95 o 
  -7  -9   5        1.48        6.87      4.60 o 
  -6  -9   5       47.75       38.98      7.93 o 
  -5  -9   5       25.92       21.01      3.99 o 
  -4  -9   5        2.21       -0.94      1.93 o 
  -3  -9   5       21.80       22.93      3.46 o 
  -2  -9   5       59.16       46.33      4.70 o 
  -1  -9   5      111.52      116.84     19.69 o 
   0  -9   5       33.46       34.56      9.11 o 
   1  -9   5       29.30       40.98      7.31 o 
   2  -9   5       40.26       64.59     13.43 o 
   3  -9   5       34.61       55.84     12.84 o 
   4  -9   5        1.03        8.55      6.28 o 
   5  -9   5        6.18        6.76      6.70 o 
   6  -9   5       75.22       84.04     16.42 o 
 -11  -8   5        0.00        3.93      4.83 o 
 -10  -8   5        3.60        3.21      5.17 o 
  -9  -8   5        0.04        2.67      4.03 o 
  -8  -8   5        1.28       -0.10      4.33 o 
  -7  -8   5       69.07       69.21     11.50 o 
  -6  -8   5      332.98      332.42     12.61 o 
  -5  -8   5      267.64      224.28     11.07 o 
  -4  -8   5      234.70      257.66     14.81 o 
  -3  -8   5       63.38       66.79      5.24 o 
  -2  -8   5        1.13        1.43      2.09 o 
  -1  -8   5      133.40      156.41     13.84 o 
   0  -8   5       73.44       82.33      8.21 o 
   1  -8   5       49.09       63.27      8.30 o 
   2  -8   5        1.01        2.05      5.73 o 
   3  -8   5        3.94       12.86      7.60 o 
   4  -8   5        5.46        2.94      5.71 o 
   5  -8   5       18.36        8.93      5.81 o 
   6  -8   5        5.27       -5.00      7.53 o 
   7  -8   5        7.25       10.46     23.27 o 
 -11  -7   5        0.21        2.82      5.13 o 
 -10  -7   5        1.06        7.03      5.53 o 
  -9  -7   5        0.12        0.09      4.26 o 
  -8  -7   5       51.35       54.39     10.73 o 
  -7  -7   5      197.27      180.66     17.91 o 
  -6  -7   5      954.69      814.49     39.00 o 
  -5  -7   5      534.62      487.69     13.05 o 
  -4  -7   5       36.97       39.61      4.03 o 
  -3  -7   5        0.00       -0.81      2.14 o 
  -2  -7   5        3.30        7.64      3.23 o 
  -1  -7   5      314.74      365.43     11.21 o 
   0  -7   5       27.00       42.95      6.28 o 
   1  -7   5       52.19       63.83     11.59 o 
   2  -7   5       48.39       48.23     10.44 o 
   3  -7   5        4.52        5.19      5.46 o 
   4  -7   5       25.41       27.30      9.49 o 
   5  -7   5       66.19       68.52     12.90 o 
   6  -7   5        9.62       16.22      5.77 o 
   7  -7   5        7.82        5.85      4.11 o 
   8  -7   5       30.46       39.19      8.80 o 
 -11  -6   5        0.94       -1.45      4.52 o 
 -10  -6   5        2.93       -6.29      6.29 o 
  -9  -6   5       11.90       10.22      6.16 o 
  -8  -6   5        8.77        8.35      5.64 o 
  -7  -6   5        2.37        0.22      4.39 o 
  -6  -6   5       91.24       70.61      4.71 o 
  -5  -6   5       51.63       51.23      3.75 o 
  -4  -6   5        5.78        5.53      1.65 o 
  -3  -6   5      682.39      701.44     12.63 o 
  -2  -6   5      113.38      128.16      7.24 o 
  -1  -6   5      236.32      231.33      8.27 o 
   0  -6   5      708.54      754.56     20.00 o 
   1  -6   5       48.06       45.79      9.61 o 
   2  -6   5       55.12       80.21     12.00 o 
   3  -6   5       11.21       12.26      7.13 o 
   4  -6   5       24.42       24.14      7.96 o 
   5  -6   5      238.90      211.22     14.75 o 
   6  -6   5       16.08        2.40      6.81 o 
   7  -6   5        7.13        7.01      8.48 o 
   8  -6   5        4.68        9.55      5.63 o 
 -11  -5   5        4.01       18.64      8.22 o 
 -10  -5   5        4.31       -1.14      4.42 o 
  -9  -5   5       89.24       84.85     14.48 o 
  -8  -5   5        0.44       -3.63      4.00 o 
  -7  -5   5       16.97       17.66      6.29 o 
  -6  -5   5       26.64       23.02      7.34 o 
  -5  -5   5       12.49        8.03      1.66 o 
  -4  -5   5      228.23      181.17      5.22 o 
  -3  -5   5      643.58      620.00     10.23 o 
  -2  -5   5       27.77       35.83      3.27 o 
  -1  -5   5       26.80       28.59      5.17 o 
   0  -5   5     1469.89     1664.74     24.21 o 
   1  -5   5       44.90       44.86      8.79 o 
   2  -5   5       57.21       51.57      8.99 o 
   3  -5   5        0.18        2.76      4.31 o 
   4  -5   5       61.90       57.05     11.31 o 
   5  -5   5        2.54        8.24      6.45 o 
   6  -5   5       10.48        5.56      3.99 o 
   7  -5   5       43.53       51.02      8.25 o 
   8  -5   5       26.92       34.80      8.18 o 
   9  -5   5        0.12        5.70      4.20 o 
 -12  -4   5       10.67        6.71      5.37 o 
 -11  -4   5       14.89       16.00      5.61 o 
 -10  -4   5       18.14       12.96      7.06 o 
  -9  -4   5        0.12        9.25      6.57 o 
  -8  -4   5      102.26       93.85     13.89 o 
  -7  -4   5        3.22       -0.97      4.29 o 
  -6  -4   5        3.99       -1.76      3.93 o 
  -5  -4   5      417.81      387.95     10.21 o 
  -4  -4   5     5335.37     4966.45     34.40 o 
  -3  -4   5       80.24       77.63      3.22 o 
  -2  -4   5      299.48      319.26      7.36 o 
  -1  -4   5        1.71        2.02      1.59 o 
   0  -4   5        5.37        6.27      2.29 o 
   1  -4   5      190.16      197.13     14.86 o 
   2  -4   5       13.77       23.76      6.40 o 
   3  -4   5       28.81       46.38      9.05 o 
   4  -4   5       60.43       64.91      4.70 o 
   5  -4   5       41.93       33.94      6.33 o 
   6  -4   5        4.16        5.61      4.62 o 
   7  -4   5        0.53        9.97      5.54 o 
   8  -4   5        0.32        0.89      3.93 o 
   9  -4   5        0.12        1.79      3.94 o 
 -12  -3   5        4.18        2.18      6.50 o 
 -11  -3   5        0.76       -3.93      3.93 o 
 -10  -3   5        4.28        0.28      5.52 o 
  -9  -3   5        0.11        5.95      6.51 o 
  -8  -3   5        0.76        2.05      5.22 o 
  -7  -3   5       18.25       20.75      6.21 o 
  -6  -3   5        4.86        5.33      4.51 o 
  -5  -3   5      124.60      133.15     13.29 o 
  -4  -3   5        1.90       -0.01      0.89 o 
  -3  -3   5      246.09      223.75      4.84 o 
  -2  -3   5       25.61       24.14      2.64 o 
  -1  -3   5        2.59       -0.18      1.13 o 
   0  -3   5       79.21       62.62      5.33 o 
   1  -3   5     1612.52     1718.72     40.02 o 
   2  -3   5      112.12      123.17     11.68 o 
   3  -3   5      108.24       98.86     11.65 o 
   4  -3   5        2.29        0.70      3.43 o 
   5  -3   5       37.59       32.02      8.39 o 
   6  -3   5      115.21      102.62     10.17 o 
   7  -3   5       24.44       24.13      6.26 o 
   8  -3   5        9.23       13.36      4.59 o 
   9  -3   5        0.82       -2.80      4.32 o 
  10  -3   5       66.59       51.91      8.75 o 
 -11  -2   5       57.40       67.72     10.10 o 
 -10  -2   5       16.25       14.64      7.29 o 
  -9  -2   5        0.31        8.52      7.49 o 
  -8  -2   5        0.32       18.52      8.44 o 
  -7  -2   5      324.33      354.21     25.01 o 
  -6  -2   5       15.23        9.64      5.18 o 
  -5  -2   5       51.25       60.35      9.16 o 
  -4  -2   5      195.82      170.44     14.62 o 
  -3  -2   5      126.05      105.52      2.87 o 
  -2  -2   5     1171.75     1104.48     15.21 o 
  -1  -2   5      405.85      426.03      9.30 o 
   0  -2   5       33.82       30.98      3.84 o 
   1  -2   5      201.43      243.75     10.19 o 
   2  -2   5       18.38       23.06      9.07 o 
   3  -2   5      340.57      352.37     14.39 o 
   4  -2   5       21.29       27.42      4.93 o 
   5  -2   5       34.74       39.46      6.38 o 
   6  -2   5      249.89      214.13     13.98 o 
   7  -2   5        3.28        8.67      4.63 o 
   8  -2   5       43.40       44.20      7.37 o 
   9  -2   5       12.50       16.68      4.81 o 
  10  -2   5        1.24        4.38      9.24 o 
 -11  -1   5        0.13        2.52      4.29 o 
 -10  -1   5        9.27       13.67      5.60 o 
  -9  -1   5       25.39       21.41      6.00 o 
  -8  -1   5        0.62        6.44      6.57 o 
  -7  -1   5       88.53      101.96     13.60 o 
  -6  -1   5       54.32       39.34      7.39 o 
  -5  -1   5       95.99       94.87     11.30 o 
  -4  -1   5        0.24        6.88      5.09 o 
  -3  -1   5      327.95      324.58      5.36 o 
  -2  -1   5     1097.38      999.50     11.80 o 
  -1  -1   5     2069.17     2013.88     22.19 o 
   0  -1   5        0.01       -0.56      1.94 o 
   1  -1   5      668.29      653.39     15.58 o 
   2  -1   5     2585.37     2742.79     49.69 o 
   3  -1   5     1112.61     1276.37     26.15 o 
   4  -1   5      688.49      647.93     36.04 o 
   5  -1   5      180.02      145.34     10.34 o 
   6  -1   5       71.72       81.90      9.87 o 
   7  -1   5      216.32      219.11     14.44 o 
   8  -1   5      235.61      216.66     15.09 o 
   9  -1   5       23.62       19.37      4.18 o 
  10  -1   5        0.09        0.32      3.50 o 
 -11   0   5       38.28       37.72      8.23 o 
 -10   0   5       45.71       44.29      7.89 o 
  -9   0   5       14.00       10.93      9.79 o 
  -8   0   5      100.79      100.35     18.66 o 
  -7   0   5      222.43      207.99      8.15 o 
  -6   0   5       97.45       76.38      2.82 o 
  -5   0   5      262.61      249.79      7.67 o 
  -4   0   5      567.84      546.37     12.16 o 
  -3   0   5       89.87       87.53      2.60 o 
  -2   0   5       97.90       83.71      3.51 o 
  -1   0   5      138.32      170.53      6.24 o 
   0   0   5       40.63       29.00      4.53 o 
   1   0   5       15.74       11.35      3.64 o 
   2   0   5      626.40      696.05     23.62 o 
   3   0   5      125.17      137.27     19.22 o 
   4   0   5       10.17        3.64      2.62 o 
   5   0   5       84.09       87.74      7.70 o 
   6   0   5      113.88       79.39      8.23 o 
   7   0   5     2962.23     2941.01     50.07 o 
   8   0   5      170.02      156.06     12.46 o 
   9   0   5      197.28      184.75     14.54 o 
  10   0   5       25.46       27.20      6.61 o 
  11   0   5        0.00       -0.95      5.75 o 
 -11   1   5       14.41        9.21      9.46 o 
 -10   1   5        8.75        5.69      6.88 o 
  -9   1   5        3.84        2.04      3.30 o 
  -8   1   5       24.79       29.53      8.74 o 
  -7   1   5        5.20        8.41      1.89 o 
  -6   1   5      226.80      235.03      5.95 o 
  -5   1   5       16.77       19.40      1.77 o 
  -4   1   5       19.17       16.85      1.81 o 
  -3   1   5      292.04      264.73      9.47 o 
  -2   1   5     2557.94     2569.34     32.19 o 
  -1   1   5      587.07      541.84      8.04 o 
   0   1   5     1847.09     1794.66     23.27 o 
   1   1   5     2905.45     2878.90     30.19 o 
   2   1   5       81.97       80.39      3.50 o 
   3   1   5      723.86      682.31     34.53 o 
   4   1   5       31.12       38.80      3.27 o 
   5   1   5      926.04      910.59     19.66 o 
   6   1   5      568.71      536.52     19.72 o 
   7   1   5       25.15       31.72      6.19 o 
   8   1   5       17.26       16.66      4.68 o 
   9   1   5       16.58       15.37      5.61 o 
  10   1   5        3.99       10.22      4.64 o 
  11   1   5        0.32        7.32      6.43 o 
 -11   2   5        0.16       -1.13      4.30 o 
 -10   2   5        4.24       -0.92      3.51 o 
  -9   2   5        1.16       -4.24      4.24 o 
  -8   2   5       29.40       28.89      4.03 o 
  -7   2   5       92.45       92.02      6.38 o 
  -6   2   5       40.10       32.18      3.10 o 
  -5   2   5      400.65      393.22      8.38 o 
  -4   2   5      309.43      364.49      7.61 o 
  -3   2   5       44.09       40.06      2.87 o 
  -2   2   5     1006.68      918.62     10.10 o 
  -1   2   5      597.80      577.72      8.48 o 
   0   2   5     1349.54     1307.08     12.24 o 
   1   2   5      673.03      697.60     12.54 o 
   2   2   5        0.24        1.55      1.09 o 
   3   2   5     1366.76     1247.73    153.84 o 
   4   2   5      828.24      955.28     16.20 o 
   5   2   5      452.09      478.40     12.53 o 
   6   2   5      117.12      125.34      9.25 o 
   7   2   5      523.76      523.55     20.22 o 
   8   2   5       53.04       44.40      6.54 o 
   9   2   5        0.01        2.46      3.31 o 
  10   2   5        2.77        0.32      3.72 o 
  11   2   5        0.25        7.31      7.51 o 
 -11   3   5        2.77        6.68      4.66 o 
 -10   3   5        1.23        4.19      6.68 o 
  -9   3   5       46.40       47.57      7.73 o 
  -8   3   5       30.31       25.90      4.30 o 
  -7   3   5      472.92      507.78     15.28 o 
  -6   3   5      193.32      197.87      8.96 o 
  -5   3   5      175.84      178.85      7.79 o 
  -4   3   5      185.97      195.36      6.25 o 
  -3   3   5        1.95        4.97      1.32 o 
  -2   3   5      978.82     1034.76     11.69 o 
  -1   3   5      932.70      929.58     10.49 o 
   0   3   5       13.46       10.81      1.67 o 
   1   3   5       73.96       77.72      3.01 o 
   2   3   5      473.30      493.99      7.38 o 
   3   3   5     1648.98     1852.92     16.54 o 
   4   3   5     6265.59     6980.38     73.55 o 
   5   3   5      372.31      418.09     11.94 o 
   6   3   5      234.33      212.77      8.55 o 
   7   3   5      304.49      324.59     10.88 o 
   8   3   5       24.59       21.05      4.36 o 
   9   3   5      199.72      202.02     13.96 o 
  10   3   5       19.30       15.96     10.87 o 
  11   3   5       19.80       18.24      7.78 o 
 -10   4   5       10.37        6.66      6.01 o 
  -9   4   5        4.08        1.20      3.48 o 
  -8   4   5        1.03       -1.22      2.55 o 
  -7   4   5      251.08      235.75     11.00 o 
  -6   4   5      680.77      668.15     16.96 o 
  -5   4   5        8.99        8.50      2.48 o 
  -4   4   5       15.23       21.53      2.72 o 
  -3   4   5       79.88       94.56      4.18 o 
  -2   4   5      258.69      276.37      7.13 o 
  -1   4   5      138.70      135.37      4.24 o 
   0   4   5      366.13      350.86      5.23 o 
   1   4   5       45.30       55.56      2.69 o 
   2   4   5      662.82      665.07      8.67 o 
   3   4   5      154.37      136.00      4.17 o 
   4   4   5      676.39      762.55     11.64 o 
   5   4   5        1.10        1.58      1.68 o 
   6   4   5      486.66      527.91     12.97 o 
   7   4   5       94.28       93.97      6.15 o 
   8   4   5      624.17      611.40     15.92 o 
   9   4   5       87.95       84.29      6.56 o 
  10   4   5        5.75        9.93      3.53 o 
  11   4   5       19.64       20.84      5.68 o 
 -10   5   5        0.13        3.67      6.24 o 
  -9   5   5       12.02       21.80      8.39 o 
  -8   5   5       50.43       48.19     10.77 o 
  -7   5   5      562.48      544.62     21.23 o 
  -6   5   5      423.78      383.68     14.91 o 
  -5   5   5       21.25       19.47      3.12 o 
  -4   5   5       33.08       30.94      3.39 o 
  -3   5   5        6.43        5.41      3.74 o 
  -2   5   5      389.76      361.22      8.68 o 
  -1   5   5        0.00        4.00      1.26 o 
   0   5   5      239.91      276.22      8.37 o 
   1   5   5      839.32      860.62     15.33 o 
   2   5   5     1139.90     1096.98     13.50 o 
   3   5   5      247.66      208.91      5.95 o 
   4   5   5      818.66      805.31     11.95 o 
   5   5   5      307.50      316.12     11.05 o 
   6   5   5      811.64      841.35     16.31 o 
   7   5   5        7.18        7.70      2.55 o 
   8   5   5      114.94      109.81      7.05 o 
   9   5   5      346.08      376.51     13.23 o 
  10   5   5        0.52        2.17      3.39 o 
  11   5   5        1.58        5.12      3.28 o 
  12   5   5        0.28        1.01      5.23 o 
  -9   6   5        0.46       -1.29      4.49 o 
  -8   6   5       17.09       22.30      5.73 o 
  -7   6   5       13.68       17.12      6.18 o 
  -6   6   5      661.75      690.17     23.44 o 
  -5   6   5       42.59       36.05      9.13 o 
  -4   6   5      215.73      199.87     11.30 o 
  -3   6   5      132.04      114.56      8.18 o 
  -2   6   5      854.19      856.85     13.91 o 
  -1   6   5       39.91       47.83      4.70 o 
   0   6   5     1303.64     1344.65     17.73 o 
   1   6   5     5926.89     6307.14     52.85 o 
   2   6   5      736.85      808.64      8.85 o 
   3   6   5       69.57       79.03      3.52 o 
   4   6   5      481.57      464.12     10.17 o 
   5   6   5        4.97        9.46      2.18 o 
   6   6   5      158.00      162.14      7.25 o 
   7   6   5       99.10       98.39      6.25 o 
   8   6   5      247.62      270.10     10.75 o 
   9   6   5      371.73      382.91     13.55 o 
  10   6   5       16.92       16.84      3.40 o 
  11   6   5        0.17        0.34      3.42 o 
  12   6   5        0.23        6.43      3.87 o 
  -9   7   5        4.01       12.62      8.54 o 
  -8   7   5        7.10       13.32      5.15 o 
  -7   7   5       66.42       68.56      8.32 o 
  -6   7   5      142.30      129.65     10.99 o 
  -5   7   5      260.58      261.15     14.41 o 
  -4   7   5       73.92       77.66      7.86 o 
  -3   7   5        3.28        5.66      2.94 o 
  -2   7   5        8.07        9.44      2.15 o 
  -1   7   5      218.56      257.91      7.02 o 
   0   7   5     2821.47     2929.53     30.29 o 
   1   7   5       43.68       34.42      3.02 o 
   2   7   5     1234.85     1167.18     15.48 o 
   3   7   5      102.16      101.57      4.00 o 
   4   7   5      400.59      409.26      9.38 o 
   5   7   5       28.03       25.17      2.47 o 
   6   7   5       29.41       33.91      3.59 o 
   7   7   5       12.34       14.60      2.64 o 
   8   7   5       88.12       79.24      5.99 o 
   9   7   5      198.04      214.40     10.12 o 
  10   7   5       24.77       25.52      4.04 o 
  11   7   5        0.85       -0.97      3.28 o 
  12   7   5        1.07        0.35      3.37 o 
  -8   8   5       18.48       30.41      9.63 o 
  -7   8   5        1.13       10.60      7.60 o 
  -6   8   5       89.00       93.48     10.87 o 
  -5   8   5       24.32       21.01      4.98 o 
  -4   8   5      176.24      229.63     11.47 o 
  -3   8   5      236.84      252.37     10.94 o 
  -2   8   5       97.10       91.60      6.19 o 
  -1   8   5       82.89       70.00      3.91 o 
   0   8   5      133.75      179.46      4.82 o 
   1   8   5      177.62      232.07     15.13 o 
   2   8   5      182.27      167.90      5.67 o 
   3   8   5      167.00      153.98      7.52 o 
   4   8   5        1.41        4.23      1.46 o 
   5   8   5       76.76       77.87      4.63 o 
   6   8   5      103.23      106.52      6.10 o 
   7   8   5       15.57       13.23      2.92 o 
   8   8   5        5.30        4.08      2.46 o 
   9   8   5       12.43       10.72      2.84 o 
  10   8   5       41.87       45.23      5.33 o 
  11   8   5        0.54       -0.19      3.19 o 
  -8   9   5        0.08        1.51      8.12 o 
  -7   9   5        7.79        8.93      4.27 o 
  -6   9   5        2.83        1.53      3.65 o 
  -5   9   5       25.65       30.19      5.32 o 
  -4   9   5       49.31       41.00      7.06 o 
  -3   9   5      842.26      847.49     20.46 o 
  -2   9   5     1432.16     1357.62     24.40 o 
  -1   9   5      221.66      213.76      8.62 o 
   0   9   5      224.28      239.76      9.15 o 
   1   9   5       28.62       23.71      5.36 o 
   2   9   5      390.26      395.94     16.60 o 
   3   9   5      132.79      140.53     12.16 o 
   4   9   5       13.96       10.56      1.65 o 
   5   9   5      156.77      147.20      5.70 o 
   6   9   5      231.43      221.72     10.91 o 
   7   9   5        7.55       13.15      2.80 o 
   8   9   5       13.30       13.96      3.68 o 
   9   9   5        7.87        8.95      3.40 o 
  10   9   5       45.63       51.33      5.63 o 
  11   9   5        0.96        5.87      4.52 o 
  -7  10   5        0.27       -5.24      6.89 o 
  -6  10   5       24.07       44.91     14.15 o 
  -5  10   5        0.68       16.61      6.50 o 
  -4  10   5      170.52      170.33     14.16 o 
  -3  10   5      435.87      418.62     20.79 o 
  -2  10   5      398.70      395.31     19.49 o 
  -1  10   5        5.11        2.41      1.35 o 
   0  10   5      166.86      167.66      7.48 o 
   1  10   5       35.06       37.30      6.56 o 
   2  10   5       47.92       49.74      6.68 o 
   3  10   5       35.66       36.17      6.00 o 
   4  10   5      142.50      139.79     10.74 o 
   5  10   5        0.22       -5.87      5.87 o 
   6  10   5       57.58       49.27      5.55 o 
   7  10   5       17.39       10.72      2.52 o 
   8  10   5       52.17       57.58      5.21 o 
   9  10   5        6.30        8.01      2.69 o 
  10  10   5        2.92        1.05      2.77 o 
  11  10   5        1.12        0.69      4.60 o 
  -6  11   5        0.64       10.66      7.14 o 
  -5  11   5        0.19        5.72     10.41 o 
  -4  11   5       26.06       29.05      7.56 o 
  -3  11   5      215.03      217.44     25.18 o 
  -2  11   5      108.01      123.59     12.65 o 
  -1  11   5      143.37      141.00     12.24 o 
   0  11   5      358.81      404.23     19.33 o 
   1  11   5        6.28        4.57     10.56 o 
   2  11   5       18.60        8.96      6.16 o 
   3  11   5       30.67       28.06      6.85 o 
   4  11   5       56.52       60.15      7.61 o 
   5  11   5       34.25       35.97      9.59 o 
   6  11   5       13.69       16.26      4.67 o 
   7  11   5       85.49       80.32      7.34 o 
   8  11   5        0.52        0.30      3.06 o 
   9  11   5       17.74       22.07      4.89 o 
  10  11   5        2.56        2.57      5.74 o 
  11  11   5        0.57        7.31      5.34 o 
  -6  12   5        0.81        2.69      6.67 o 
  -5  12   5       17.02       33.61      8.20 o 
  -4  12   5        4.70       16.99      6.52 o 
  -3  12   5        1.06        5.80      4.40 o 
  -2  12   5        0.51        0.82      9.91 o 
  -1  12   5       34.45       35.03      6.73 o 
   0  12   5       19.10       38.88      7.84 o 
   1  12   5       26.73       22.48      8.13 o 
   2  12   5        6.53        2.72      4.38 o 
   3  12   5       27.55       16.82      8.37 o 
   4  12   5       70.19       71.78     10.39 o 
   5  12   5        3.88        8.49      6.49 o 
   6  12   5        1.21        1.16      4.70 o 
   7  12   5       41.15       26.15      4.77 o 
   8  12   5        5.48        2.15      4.51 o 
   9  12   5        1.44        5.09      3.41 o 
  10  12   5        2.61       11.08      5.43 o 
  11  12   5        6.75        2.28      4.24 o 
  -5  13   5       10.98       18.84      9.05 o 
  -4  13   5        5.09        6.62      4.82 o 
  -3  13   5        5.56        2.06     11.97 o 
  -2  13   5        0.68       -4.53      7.40 o 
  -1  13   5        0.00       -2.79      8.61 o 
   0  13   5       35.83       57.41      9.27 o 
   1  13   5        8.08       15.52      5.09 o 
   2  13   5        6.02        6.95      4.79 o 
   3  13   5        0.61       -5.46      5.46 o 
   4  13   5        1.93        6.18      3.88 o 
   5  13   5       26.46       36.04     13.52 o 
   6  13   5       57.94       64.70     12.70 o 
   7  13   5       16.79       21.59      7.32 o 
   8  13   5        8.90        5.36      3.41 o 
   9  13   5       35.48       33.45      5.72 o 
  10  13   5        0.70        5.60      6.54 o 
  -4  14   5        0.03       -2.10      4.54 o 
  -3  14   5        1.02        0.18      4.77 o 
  -2  14   5        3.55        1.96      4.78 o 
  -1  14   5        0.01        7.86      5.20 o 
   0  14   5       16.29       29.86      7.38 o 
   1  14   5        4.89       13.65      5.76 o 
   2  14   5       18.16       28.37      6.78 o 
   3  14   5       12.77        9.74      4.39 o 
   4  14   5        0.23       -3.38      4.52 o 
   5  14   5        0.93       -3.43      4.06 o 
   6  14   5       16.94       12.49      6.30 o 
   7  14   5        0.02        8.39      7.14 o 
   8  14   5       21.51       27.19      8.24 o 
   9  14   5        8.03        4.76      3.16 o 
  -2  15   5        2.68       -5.08     10.92 o 
  -1  15   5        4.41       14.57      7.20 o 
   0  15   5        0.01        0.77      3.80 o 
   1  15   5        7.66       19.86      6.90 o 
   2  15   5       39.45       33.83      7.99 o 
   3  15   5        1.50       -0.29      4.03 o 
   4  15   5        2.04       -4.11      4.31 o 
   5  15   5       12.04        5.32      3.68 o 
   6  15   5        5.11        2.40      5.42 o 
   7  15   5       14.59        6.16      6.25 o 
   8  15   5       90.27       92.26     10.93 o 
   9  15   5       24.06       15.92      8.02 o 
  -1  16   5        0.07        9.12      5.67 o 
   0  16   5       10.65       -1.71      4.37 o 
   1  16   5        0.01        3.09      4.58 o 
   2  16   5       45.88       68.30     10.36 o 
   3  16   5        0.17       -0.46      3.89 o 
   4  16   5        0.01       -5.21      5.21 o 
   5  16   5        0.06       -4.42      4.42 o 
   6  16   5       25.66       30.24     11.17 o 
   7  16   5        0.03       -0.22      5.98 o 
   8  16   5        0.03       -0.70      3.84 o 
   1  17   5        0.21        4.15      4.77 o 
   2  17   5        0.00        7.14      4.77 o 
   3  17   5        0.10        0.00      7.33 o 
   4  17   5        0.90       12.80      6.96 o 
   5  17   5        2.36        4.81      4.18 o 
   6  17   5       13.72       20.92      9.98 o 
  -5 -14   6        0.50        9.35      6.43 o 
  -4 -14   6       18.87       25.73      8.92 o 
  -3 -14   6        2.84       15.43      8.94 o 
  -2 -14   6       33.94       52.21     13.09 o 
  -7 -13   6        1.73        5.21      6.59 o 
  -6 -13   6        1.43        4.08      5.47 o 
  -5 -13   6        0.71       -0.32      4.03 o 
  -4 -13   6       15.51       16.53     11.69 o 
  -3 -13   6       43.78       56.55     11.90 o 
  -2 -13   6        2.24       21.25      9.30 o 
  -1 -13   6        5.45        5.55      4.23 o 
   0 -13   6        0.03       -0.22      4.31 o 
   1 -13   6        3.41       -1.61      5.66 o 
  -8 -12   6        2.25        2.82      4.99 o 
  -7 -12   6        0.10       -6.30      6.30 o 
  -6 -12   6        0.68        5.56      3.45 o 
  -5 -12   6        9.06       10.48      4.54 o 
  -4 -12   6        5.77        7.78      3.59 o 
  -3 -12   6        2.34       17.18      8.42 o 
  -2 -12   6       87.29       92.84      9.69 o 
  -1 -12   6       27.33       28.02      6.52 o 
   0 -12   6        2.96        3.58     17.11 o 
   1 -12   6       16.22       14.24      8.19 o 
   2 -12   6        7.92       10.23      4.85 o 
  -9 -11   6        9.01       13.59      5.31 o 
  -8 -11   6        0.04        9.87      4.60 o 
  -7 -11   6       21.14       26.21      7.13 o 
  -6 -11   6       39.09       36.85      6.80 o 
  -5 -11   6       38.79       44.22      5.28 o 
  -4 -11   6        3.63        6.06      2.45 o 
  -3 -11   6       51.99       52.95      6.87 o 
  -2 -11   6       28.26       32.34      6.08 o 
  -1 -11   6       17.34       25.31      5.82 o 
   0 -11   6       10.02        8.45     10.03 o 
   1 -11   6        6.23       20.13      5.67 o 
   2 -11   6        0.08        2.27      6.21 o 
   3 -11   6        4.02        7.43      5.91 o 
   4 -11   6        7.82       33.10     13.92 o 
 -10 -10   6       12.03       15.23      7.55 o 
  -9 -10   6        8.55        4.59      6.04 o 
  -8 -10   6        4.59       15.02      6.75 o 
  -7 -10   6       30.44       26.95      8.87 o 
  -6 -10   6       29.88       19.33      4.98 o 
  -5 -10   6        0.06        2.83      2.51 o 
  -4 -10   6        0.28        1.95      2.02 o 
  -3 -10   6        0.93        4.90      5.29 o 
  -2 -10   6        0.25        4.39      2.39 o 
  -1 -10   6       80.82       67.30      8.02 o 
   0 -10   6        9.57        4.97      4.08 o 
   1 -10   6       14.80       27.26      5.92 o 
   2 -10   6       26.52       43.68     12.61 o 
   3 -10   6       26.97       30.43      7.05 o 
   4 -10   6        1.45       -8.70      8.70 o 
   5 -10   6        0.26        0.24      7.75 o 
 -10  -9   6        0.02       -2.44      4.20 o 
  -9  -9   6       45.10       36.11      9.95 o 
  -8  -9   6       21.11       31.37      9.37 o 
  -7  -9   6        5.96       12.50      6.47 o 
  -6  -9   6        2.82       18.70      6.78 o 
  -5  -9   6      237.32      239.15     10.81 o 
  -4  -9   6       25.13       26.78      3.44 o 
  -3  -9   6       55.61       46.64      6.20 o 
  -2  -9   6       61.69       65.81      5.78 o 
  -1  -9   6      127.37      130.59      9.78 o 
   0  -9   6       19.68       23.56      5.50 o 
   1  -9   6        2.81        6.54      4.68 o 
   2  -9   6        8.64       20.24     12.31 o 
   3  -9   6      112.31      126.45     17.73 o 
   4  -9   6       13.03       16.84      7.20 o 
   5  -9   6        4.17       -2.07      6.58 o 
   6  -9   6       15.41       25.31      8.48 o 
 -11  -8   6        0.00        9.20      8.27 o 
 -10  -8   6        3.37        2.09      4.84 o 
  -9  -8   6        0.11       -3.49      4.90 o 
  -8  -8   6        2.60       -0.13      3.80 o 
  -7  -8   6       66.93       87.33     13.52 o 
  -6  -8   6      911.71      874.70     38.67 o 
  -5  -8   6      472.20      452.68     15.93 o 
  -4  -8   6        2.18        5.95      8.38 o 
  -3  -8   6      165.71      171.47      8.09 o 
  -2  -8   6       55.07       73.02      5.57 o 
  -1  -8   6       12.79       13.00      6.82 o 
   0  -8   6       57.55       56.34      7.05 o 
   1  -8   6        0.14       11.17      5.04 o 
   2  -8   6        4.78        3.37      5.94 o 
   3  -8   6      130.78      131.31     18.05 o 
   4  -8   6        1.14       -8.38      8.38 o 
   5  -8   6        1.47        3.78      6.42 o 
   6  -8   6       21.55       17.38      6.46 o 
 -11  -7   6        2.82        4.09      6.05 o 
 -10  -7   6        1.05        9.95      7.55 o 
  -9  -7   6        9.12       13.91      7.31 o 
  -8  -7   6        5.99       12.44      6.15 o 
  -7  -7   6       22.90       21.76      7.94 o 
  -6  -7   6        3.11        9.53      6.42 o 
  -5  -7   6      123.54      128.31      9.68 o 
  -4  -7   6        0.00        8.28      2.50 o 
  -3  -7   6      107.56      104.04      6.88 o 
  -2  -7   6        6.13        3.24      1.98 o 
  -1  -7   6      192.52      205.46      8.64 o 
   0  -7   6      536.92      556.46     19.05 o 
   1  -7   6      424.52      446.12     27.26 o 
   2  -7   6       96.63       84.01     13.35 o 
   3  -7   6      145.55      169.60     18.63 o 
   4  -7   6       21.21       25.39      8.67 o 
   5  -7   6       35.59       25.64      8.15 o 
   6  -7   6        2.45        7.09     19.06 o 
   7  -7   6       13.32       10.13      8.70 o 
 -11  -6   6        1.90       11.29      7.33 o 
 -10  -6   6        8.20        7.35      6.20 o 
  -9  -6   6       34.92       33.28     10.00 o 
  -8  -6   6        3.94       -6.46      6.79 o 
  -7  -6   6        1.91        0.71      4.71 o 
  -6  -6   6      104.46      109.60      8.13 o 
  -5  -6   6      258.74      206.92      6.95 o 
  -4  -6   6       13.68       13.95      1.91 o 
  -3  -6   6       61.83       62.24      4.78 o 
  -2  -6   6      170.92      162.96      8.16 o 
  -1  -6   6      219.44      218.70      8.06 o 
   0  -6   6      148.16      132.19      8.79 o 
   1  -6   6      193.88      166.41     16.08 o 
   2  -6   6       26.97       19.44      7.00 o 
   3  -6   6       84.03       65.98     11.52 o 
   4  -6   6      270.05      256.88     23.00 o 
   5  -6   6      256.54      236.97     16.52 o 
   6  -6   6      106.34       91.25     10.96 o 
   7  -6   6        2.37       23.95     11.27 o 
   8  -6   6        7.00        3.22      4.46 o 
 -11  -5   6        0.87        5.29      6.23 o 
 -10  -5   6       86.12      102.77     16.60 o 
  -9  -5   6       38.77       42.29     10.67 o 
  -8  -5   6      265.49      303.21     25.01 o 
  -7  -5   6       48.70       55.63     11.04 o 
  -6  -5   6       11.96        7.57      4.43 o 
  -5  -5   6      122.87      115.44      7.32 o 
  -4  -5   6      145.31      136.86      4.63 o 
  -3  -5   6       12.66        9.60      2.06 o 
  -2  -5   6       23.21       26.31      2.90 o 
  -1  -5   6      105.36      119.85      6.86 o 
   0  -5   6      338.18      327.81     11.24 o 
   1  -5   6      382.70      408.24     23.45 o 
   2  -5   6      125.46      104.90     12.95 o 
   3  -5   6        7.09       -3.51      6.31 o 
   4  -5   6      427.95      397.72     27.52 o 
   5  -5   6       78.55       84.10      9.47 o 
   6  -5   6       13.03       16.97      5.53 o 
   7  -5   6       11.40       17.94      6.36 o 
   8  -5   6       21.33       24.26      6.88 o 
 -11  -4   6        2.64       -0.74      5.98 o 
 -10  -4   6       22.62       29.52     10.31 o 
  -9  -4   6       80.13       79.68     14.28 o 
  -8  -4   6        0.14        0.30      4.48 o 
  -7  -4   6        4.38       12.72      6.64 o 
  -6  -4   6        0.88        1.11      3.82 o 
  -5  -4   6      249.30      221.45     10.45 o 
  -4  -4   6      444.44      437.95      7.46 o 
  -3  -4   6      307.22      328.87      8.58 o 
  -2  -4   6       14.33       11.16      1.97 o 
  -1  -4   6       99.81       85.32      5.89 o 
   0  -4   6     2666.34     2873.49     30.14 o 
   1  -4   6      329.13      275.73     18.31 o 
   2  -4   6      165.29      166.39     15.41 o 
   3  -4   6        2.11       -7.25      7.25 o 
   4  -4   6      301.70      308.51     18.71 o 
   5  -4   6      205.57      209.99     11.80 o 
   6  -4   6       21.59       16.80      5.28 o 
   7  -4   6       35.22       31.84      7.09 o 
   8  -4   6       58.54       65.09      9.78 o 
   9  -4   6        1.57       -0.47      4.96 o 
 -11  -3   6       10.05        7.07      4.51 o 
 -10  -3   6        0.18       -0.65      5.36 o 
  -9  -3   6       40.94       36.41     10.07 o 
  -8  -3   6       27.92       38.73      9.81 o 
  -7  -3   6        6.87        3.11      4.71 o 
  -6  -3   6      187.18      186.85     17.32 o 
  -5  -3   6        8.10        9.78      4.82 o 
  -4  -3   6        3.80        1.09      1.04 o 
  -3  -3   6       33.22       25.54      1.73 o 
  -2  -3   6      139.79      140.42      6.98 o 
  -1  -3   6        8.06       12.24      1.62 o 
   0  -3   6        0.19       -0.48      5.73 o 
   1  -3   6      147.58      144.43      8.97 o 
   2  -3   6       25.54       15.11      8.39 o 
   3  -3   6       42.37       36.75      5.57 o 
   4  -3   6       42.10       37.12      9.59 o 
   5  -3   6      551.79      563.46     22.61 o 
   6  -3   6     1579.92     1491.00     38.25 o 
   7  -3   6      186.22      167.35     13.96 o 
   8  -3   6        0.06        1.72      9.95 o 
   9  -3   6      108.61      123.67     13.42 o 
 -11  -2   6        0.50        1.89      7.71 o 
 -10  -2   6       14.83        8.37      5.67 o 
  -9  -2   6       36.06       49.88     11.89 o 
  -8  -2   6       41.80       51.51     10.77 o 
  -7  -2   6      182.86      207.86     19.70 o 
  -6  -2   6        8.06        6.95      4.56 o 
  -5  -2   6        9.23        9.61      5.50 o 
  -4  -2   6       20.44       17.89      1.96 o 
  -3  -2   6      304.71      309.21      5.28 o 
  -2  -2   6      106.45      118.35      5.63 o 
  -1  -2   6       71.80       79.39      3.00 o 
   0  -2   6      186.03      189.71      8.92 o 
   1  -2   6      378.05      439.40     21.06 o 
   2  -2   6      265.03      296.31     18.70 o 
   3  -2   6      246.47      249.57     18.25 o 
   4  -2   6        4.61        6.35      4.98 o 
   5  -2   6      310.97      274.58     25.00 o 
   6  -2   6     2823.78     2689.84    104.74 o 
   7  -2   6       37.79       50.93      8.05 o 
   8  -2   6        0.69        0.42      3.85 o 
   9  -2   6        1.04        6.04      4.60 o 
  10  -2   6        4.15       -4.50      6.49 o 
 -11  -1   6        1.09        0.12      4.16 o 
 -10  -1   6        6.68        4.80      5.27 o 
  -9  -1   6        4.72        1.65      5.68 o 
  -8  -1   6        7.86        8.91      6.55 o 
  -7  -1   6       28.26       32.24      8.67 o 
  -6  -1   6        0.24       -2.11      4.45 o 
  -5  -1   6       13.99       21.54      6.96 o 
  -4  -1   6        0.05        0.39      1.40 o 
  -3  -1   6       94.16       93.55      3.58 o 
  -2  -1   6       69.06       83.71      4.34 o 
  -1  -1   6      107.91       92.12      5.28 o 
   0  -1   6       19.45       18.58      3.15 o 
   1  -1   6      352.52      318.10     16.77 o 
   2  -1   6     1949.50     2144.55     46.38 o 
   3  -1   6      406.53      422.60     22.24 o 
   4  -1   6      300.11      322.96     20.59 o 
   5  -1   6       20.31       25.90      3.47 o 
   6  -1   6        9.20        4.65      2.53 o 
   7  -1   6      271.49      261.90     16.08 o 
   8  -1   6       15.91       16.42      4.30 o 
   9  -1   6        5.07        1.74      4.41 o 
  10  -1   6       20.33       17.00      5.46 o 
 -11   0   6        0.09       -3.11      3.99 o 
 -10   0   6        0.09       -2.32      9.30 o 
  -9   0   6        3.63        0.42      4.19 o 
  -8   0   6       12.26       13.27      7.32 o 
  -7   0   6       33.06       22.51      7.39 o 
  -6   0   6       47.52       40.32      3.07 o 
  -5   0   6       19.07       18.34      2.14 o 
  -4   0   6        5.60        9.15      1.13 o 
  -3   0   6      368.80      367.47      7.40 o 
  -2   0   6      116.83      102.75      3.11 o 
  -1   0   6      643.30      610.04     13.17 o 
   0   0   6      567.29      550.01     13.75 o 
   1   0   6     1291.87     1216.23     26.88 o 
   2   0   6       69.18       87.08      3.98 o 
   3   0   6      567.48      635.00     26.02 o 
   4   0   6       22.73       24.91      2.57 o 
   5   0   6      714.08      701.82     14.30 o 
   6   0   6      769.24      728.24     16.23 o 
   7   0   6       10.68        9.09      4.91 o 
   8   0   6      240.71      238.83     16.12 o 
   9   0   6       90.86       93.53     10.49 o 
  10   0   6        6.58       11.58      5.02 o 
 -11   1   6       13.56        8.82      4.52 o 
 -10   1   6        2.13        0.39      4.34 o 
  -9   1   6       65.27       52.47      8.05 o 
  -8   1   6       10.67        5.60      3.91 o 
  -7   1   6       35.17       36.53      4.28 o 
  -6   1   6       77.03       81.77      3.99 o 
  -5   1   6      438.98      423.34     13.73 o 
  -4   1   6      469.55      495.01      9.04 o 
  -3   1   6      239.96      240.31      5.49 o 
  -2   1   6      218.59      215.84      5.16 o 
  -1   1   6      313.18      304.80      5.29 o 
   0   1   6       35.83       35.09      2.50 o 
   1   1   6      416.88      408.78     12.47 o 
   2   1   6     1356.90     1378.69     19.56 o 
   3   1   6     2827.25     2988.97     54.35 o 
   4   1   6      159.07      173.34     11.44 o 
   5   1   6       46.35       52.43      4.43 o 
   6   1   6      117.43      114.94      6.77 o 
   7   1   6      559.56      543.28     15.78 o 
   8   1   6       29.41       27.26      4.59 o 
   9   1   6      206.23      197.08     14.73 o 
  10   1   6       21.95       27.04      6.74 o 
  11   1   6        2.54        4.96      3.78 o 
 -11   2   6       29.36       28.53     12.17 o 
 -10   2   6       29.14       29.38      7.10 o 
  -9   2   6       98.47       86.91     10.08 o 
  -8   2   6       24.41       21.32      6.51 o 
  -7   2   6       18.36       18.95      5.55 o 
  -6   2   6       31.81       35.63      2.76 o 
  -5   2   6        2.19        2.39      1.43 o 
  -4   2   6      227.35      221.41      7.01 o 
  -3   2   6      160.07      180.42      6.25 o 
  -2   2   6      690.34      705.27     11.34 o 
  -1   2   6     1921.69     1949.33     14.24 o 
   0   2   6      394.50      394.16      7.11 o 
   1   2   6        4.45        4.33      1.35 o 
   2   2   6        2.79        4.81      1.44 o 
   3   2   6       54.98       75.09      9.41 o 
   4   2   6      111.68       99.26      6.36 o 
   5   2   6      128.89      129.83      6.77 o 
   6   2   6       79.24       89.82      6.13 o 
   7   2   6      292.92      288.15     11.56 o 
   8   2   6      185.62      193.18     10.14 o 
   9   2   6        0.05        1.85      2.62 o 
  10   2   6       13.96       11.57      4.67 o 
  11   2   6        1.62        1.63      5.70 o 
 -10   3   6        3.15        1.10      7.66 o 
  -9   3   6        2.44        7.67      4.43 o 
  -8   3   6        0.64        2.58      2.78 o 
  -7   3   6        4.71        2.65      3.24 o 
  -6   3   6        8.69       10.05      2.32 o 
  -5   3   6       65.37       75.23      4.90 o 
  -4   3   6       39.00       46.99      3.79 o 
  -3   3   6      356.74      384.67      9.82 o 
  -2   3   6      504.92      544.17      8.80 o 
  -1   3   6      720.66      742.24     10.91 o 
   0   3   6     1607.38     1704.72     16.25 o 
   1   3   6        9.45       10.30      1.78 o 
   2   3   6     4202.57     4189.48     27.03 o 
   3   3   6        1.18        0.70      1.93 o 
   4   3   6       64.76       69.35      5.59 o 
   5   3   6       40.06       38.91      4.12 o 
   6   3   6        9.81       16.36      3.24 o 
   7   3   6      211.21      192.51      9.58 o 
   8   3   6      348.09      367.86     14.20 o 
   9   3   6      161.90      151.69      9.63 o 
  10   3   6       10.91        9.43      4.42 o 
  11   3   6       23.37       19.61      5.47 o 
 -10   4   6       23.75       25.73      9.02 o 
  -9   4   6       12.85       17.48      5.65 o 
  -8   4   6       41.50       40.38      5.49 o 
  -7   4   6        0.18       -2.39      2.89 o 
  -6   4   6        0.00        0.38      2.33 o 
  -5   4   6       13.05       15.97      3.08 o 
  -4   4   6       30.33       34.95      3.44 o 
  -3   4   6     2775.70     2884.86     35.87 o 
  -2   4   6     1967.71     2152.36     18.52 o 
  -1   4   6      598.49      626.97      9.60 o 
   0   4   6     4973.87     5072.44     26.32 o 
   1   4   6       30.52       37.55      2.65 o 
   2   4   6        1.30       -0.86      1.51 o 
   3   4   6     6018.92     6373.90     42.38 o 
   4   4   6      676.46      678.41     17.51 o 
   5   4   6        8.20        9.79      2.31 o 
   6   4   6        6.81        7.30      2.36 o 
   7   4   6       39.03       34.90      4.04 o 
   8   4   6       24.29       32.11      4.31 o 
   9   4   6        2.26        0.74      2.85 o 
  10   4   6       17.29       18.36      3.88 o 
  11   4   6        5.97       15.18      8.35 o 
 -10   5   6        0.07       -2.64      5.70 o 
  -9   5   6        4.71       15.91      7.44 o 
  -8   5   6      176.54      163.13     13.32 o 
  -7   5   6        0.03        1.69      2.52 o 
  -6   5   6      141.76      135.65      7.90 o 
  -5   5   6      616.98      578.98     14.81 o 
  -4   5   6      374.37      376.26     10.60 o 
  -3   5   6       71.81       73.21      3.92 o 
  -2   5   6     2512.41     2576.97     52.07 o 
  -1   5   6      183.36      170.83      7.32 o 
   0   5   6      538.24      584.52     13.91 o 
   1   5   6      558.74      637.92     11.62 o 
   2   5   6      618.49      604.53     12.61 o 
   3   5   6     4460.44     4982.18     36.48 o 
   4   5   6       39.38       44.09      3.88 o 
   5   5   6        9.69        6.71      2.17 o 
   6   5   6       71.94       82.28      5.54 o 
   7   5   6        0.23        0.67      2.46 o 
   8   5   6      120.08      119.38      7.44 o 
   9   5   6      192.29      190.25      9.81 o 
  10   5   6        7.59        8.00      2.70 o 
  11   5   6        8.90        8.71      5.72 o 
  -9   6   6        5.57        7.48      6.42 o 
  -8   6   6        5.86       10.48      4.76 o 
  -7   6   6       64.15       57.10      7.70 o 
  -6   6   6       60.93       70.78      7.84 o 
  -5   6   6       36.33       34.77      5.68 o 
  -4   6   6        2.14        9.05      3.99 o 
  -3   6   6      222.82      245.92      9.87 o 
  -2   6   6      402.27      426.18     10.04 o 
  -1   6   6      775.58      833.68     12.74 o 
   0   6   6      690.10      844.87     14.22 o 
   1   6   6     1223.71     1231.16     14.58 o 
   2   6   6      228.50      231.20      8.13 o 
   3   6   6     1111.64     1132.97     14.18 o 
   4   6   6      571.00      526.56     12.66 o 
   5   6   6        1.13        5.02      2.71 o 
   6   6   6        2.74        5.72      2.48 o 
   7   6   6       74.45       76.38      5.77 o 
   8   6   6        0.57        0.64      2.74 o 
   9   6   6       75.97       74.24      6.33 o 
  10   6   6        0.80       -1.21      2.52 o 
  11   6   6        0.09        2.48      4.14 o 
  -9   7   6       17.70       15.90      7.45 o 
  -8   7   6       11.39       17.43      7.83 o 
  -7   7   6       24.41       14.13      4.61 o 
  -6   7   6       57.38       56.30      7.47 o 
  -5   7   6      112.06       98.21     11.47 o 
  -4   7   6      888.16      843.73     20.18 o 
  -3   7   6       28.80       42.77      5.34 o 
  -2   7   6      176.94      220.55      7.56 o 
  -1   7   6      364.57      372.37      8.69 o 
   0   7   6       47.61       38.13      3.18 o 
   1   7   6      110.58       97.20      4.25 o 
   2   7   6       15.51       16.10      1.51 o 
   3   7   6      249.12      232.61      5.70 o 
   4   7   6     1610.11     1608.40     21.35 o 
   5   7   6      161.87      155.54      8.41 o 
   6   7   6        1.03        4.72      2.15 o 
   7   7   6        1.50        4.63      2.62 o 
   8   7   6       49.30       53.61      5.19 o 
   9   7   6       23.83       24.54      4.22 o 
  10   7   6        6.60       11.66      3.17 o 
  11   7   6        1.00       -1.28      3.14 o 
  -8   8   6        3.68        7.76      6.07 o 
  -7   8   6        6.57        9.27      5.34 o 
  -6   8   6      124.84      127.07     11.28 o 
  -5   8   6       51.71       50.84      7.04 o 
  -4   8   6       57.83       76.05      7.58 o 
  -3   8   6      811.13      763.48     18.80 o 
  -2   8   6        2.30        0.15      1.94 o 
  -1   8   6       13.17        8.57      2.40 o 
   0   8   6        4.20        3.74      3.82 o 
   1   8   6       61.89       64.75     12.76 o 
   2   8   6       73.68       59.53      4.50 o 
   3   8   6      151.81      159.36      4.38 o 
   4   8   6      121.57      158.57      6.48 o 
   5   8   6       65.62       60.44      4.71 o 
   6   8   6        3.65        2.63      2.37 o 
   7   8   6       67.07       62.67      5.24 o 
   8   8   6        0.24        2.12      2.35 o 
   9   8   6        5.53        3.27      2.88 o 
  10   8   6       16.43       17.26      3.42 o 
  11   8   6        7.17       12.95      6.00 o 
  -8   9   6       19.68       22.68      6.47 o 
  -7   9   6        5.21        7.67      4.22 o 
  -6   9   6       21.62       22.95      5.86 o 
  -5   9   6       30.46       25.86      5.07 o 
  -4   9   6      579.91      595.99     18.31 o 
  -3   9   6     1108.78     1068.21     22.89 o 
  -2   9   6      488.15      474.97     14.13 o 
  -1   9   6       38.59       34.42      3.79 o 
   0   9   6        0.04        2.80      5.05 o 
   1   9   6        0.86        3.37      1.46 o 
   2   9   6       14.63       15.99      2.23 o 
   3   9   6       78.46       64.90      5.16 o 
   4   9   6        0.30        0.95      1.05 o 
   5   9   6      296.54      293.09      9.61 o 
   6   9   6       48.65       63.82      6.18 o 
   7   9   6       32.79       45.26      5.50 o 
   8   9   6        1.43        1.93      2.22 o 
   9   9   6       19.46       20.93      3.68 o 
  10   9   6        9.16       14.10      3.55 o 
  11   9   6        0.35       -3.96      3.96 o 
  -7  10   6       14.54        9.89      4.51 o 
  -6  10   6        0.11        8.72      6.18 o 
  -5  10   6        9.49        9.37      3.60 o 
  -4  10   6      347.28      322.33     14.20 o 
  -3  10   6       34.71       30.51      4.63 o 
  -2  10   6        0.11        0.68      4.00 o 
  -1  10   6      719.99      694.19     24.75 o 
   0  10   6        0.23        0.98      6.35 o 
   1  10   6       27.31       23.28      2.81 o 
   2  10   6       68.79       70.18      3.11 o 
   3  10   6       23.61       20.28      3.51 o 
   4  10   6        1.03       -0.44      2.58 o 
   5  10   6        9.56        9.02      3.54 o 
   6  10   6       57.92       57.16      5.93 o 
   7  10   6        9.38       11.51      3.57 o 
   8  10   6        8.08       11.00      3.96 o 
   9  10   6        1.02        1.51      2.36 o 
  10  10   6        1.83        3.67      2.47 o 
  11  10   6       16.63       37.17      8.73 o 
  -6  11   6       57.88       84.16     16.91 o 
  -5  11   6       12.29       14.28      5.81 o 
  -4  11   6       22.10       19.62      8.63 o 
  -3  11   6      236.89      216.43     15.98 o 
  -2  11   6      114.69      123.30     11.65 o 
  -1  11   6      249.00      197.41     13.92 o 
   0  11   6       62.58       63.24      8.57 o 
   1  11   6      161.30      159.15     12.36 o 
   2  11   6        8.59       12.88      4.37 o 
   3  11   6        9.13        2.56      2.41 o 
   4  11   6        7.40        7.35      5.37 o 
   5  11   6        8.99        7.40      7.66 o 
   6  11   6       47.28       38.25      6.26 o 
   7  11   6       17.91       17.61      3.63 o 
   8  11   6       36.12       46.17      6.25 o 
   9  11   6       32.82       41.08      5.24 o 
  10  11   6        0.00        6.10      3.99 o 
  11  11   6       33.96       33.73      8.35 o 
  -6  12   6       22.73       43.75      9.13 o 
  -5  12   6        2.04        0.80      5.06 o 
  -4  12   6        4.95        3.22      4.35 o 
  -3  12   6       33.23       27.77      7.80 o 
  -2  12   6      150.38      126.03     12.36 o 
  -1  12   6      132.87      101.96     10.47 o 
   0  12   6      218.89      215.54     16.82 o 
   1  12   6        0.23       -0.40      3.39 o 
   2  12   6        1.70       -2.83      3.68 o 
   3  12   6        5.71        9.99      8.07 o 
   4  12   6        0.00       -0.90      2.92 o 
   5  12   6       17.61       16.06      7.13 o 
   6  12   6       43.62       41.98      7.76 o 
   7  12   6        6.14        4.42      2.87 o 
   8  12   6        8.58        9.89      3.30 o 
   9  12   6       50.26       84.49      8.74 o 
  10  12   6       37.71       42.21      6.66 o 
  -5  13   6        8.18       20.71      7.26 o 
  -4  13   6       36.94       47.79      9.02 o 
  -3  13   6        1.39       -0.04     14.44 o 
  -2  13   6       17.54       16.04     16.57 o 
  -1  13   6        0.03        1.45      7.09 o 
   0  13   6        0.82        7.68      5.20 o 
   1  13   6      215.11      197.84     15.11 o 
   2  13   6        5.32        0.74      3.74 o 
   3  13   6       33.60       23.92      4.99 o 
   4  13   6       15.41       25.56      6.19 o 
   5  13   6       20.71       15.25      5.75 o 
   6  13   6       86.03       77.64     13.89 o 
   7  13   6       14.35       15.28      6.68 o 
   8  13   6        4.30        9.84      5.20 o 
   9  13   6        0.09        2.11      3.12 o 
  10  13   6       14.08       32.29      7.70 o 
  -4  14   6       45.70       61.16     11.21 o 
  -3  14   6        4.97        2.88      9.94 o 
  -2  14   6        5.74        6.10     14.21 o 
  -1  14   6       15.24       25.21      7.41 o 
   0  14   6      232.71      183.98     15.66 o 
   1  14   6        1.57        6.40      4.54 o 
   2  14   6       35.95       37.63      7.45 o 
   3  14   6       18.38       12.92      4.34 o 
   4  14   6        0.31       -5.55     10.42 o 
   5  14   6       24.75       40.70     13.65 o 
   6  14   6      105.96      104.13     14.34 o 
   7  14   6        2.18        8.55      4.49 o 
   8  14   6       46.84       52.08     12.64 o 
   9  14   6       89.10      112.35     11.87 o 
  -2  15   6        0.65       -4.68      4.86 o 
  -1  15   6        9.51       13.31      6.27 o 
   0  15   6        3.28       14.41     12.51 o 
   1  15   6       11.78       12.70      5.75 o 
   2  15   6        4.79        4.32      4.85 o 
   3  15   6        3.60        1.33      4.03 o 
   4  15   6       20.12        7.18      5.33 o 
   5  15   6       11.18       17.53      5.44 o 
   6  15   6       71.62       82.26     12.66 o 
   7  15   6       44.68       54.83     10.93 o 
   8  15   6      121.31      138.77     13.29 o 
   9  15   6       26.26       25.45      6.33 o 
  -1  16   6        3.28        1.84      4.40 o 
   0  16   6        0.06        4.27      4.44 o 
   1  16   6       22.65       32.61      8.50 o 
   2  16   6       39.76       43.37      8.34 o 
   3  16   6        1.35       -4.09      4.85 o 
   4  16   6        0.37        0.97      4.87 o 
   5  16   6       15.44        4.13      3.72 o 
   6  16   6        0.65       -5.76      7.12 o 
   7  16   6       41.19       29.91     10.85 o 
   1  17   6       10.44        3.16      4.65 o 
   2  17   6        5.90        3.41      4.61 o 
   3  17   6        1.58        5.97     13.46 o 
   4  17   6        0.13       -0.97      4.55 o 
   5  17   6        0.47        4.35      8.91 o 
   6  17   6        3.78        1.83      6.55 o 
  -6 -13   7        0.29        6.58      6.86 o 
  -5 -13   7       16.28       22.88      8.38 o 
  -3 -13   7        0.43       10.78      7.13 o 
  -2 -13   7        0.95       10.63      7.42 o 
  -1 -13   7        0.16        2.13      5.27 o 
   0 -13   7        2.17       16.84      9.47 o 
  -8 -12   7        0.11       -2.09      5.71 o 
  -7 -12   7        0.40       -2.85      4.46 o 
  -6 -12   7        2.71        3.42      3.34 o 
  -5 -12   7        5.91        4.46      3.18 o 
  -4 -12   7       16.15       30.41      4.85 o 
  -3 -12   7        0.03       14.87      8.11 o 
  -2 -12   7        3.08       10.22      6.88 o 
  -1 -12   7        0.00       13.88      8.61 o 
   0 -12   7        9.46       -0.69      8.94 o 
   1 -12   7        0.79        5.13      4.52 o 
   2 -12   7        1.88        3.00      5.35 o 
  -9 -11   7        5.11       18.63      8.65 o 
  -8 -11   7       34.22       33.68      7.24 o 
  -7 -11   7       86.05       79.66     10.00 o 
  -6 -11   7       19.99       14.92      4.84 o 
  -5 -11   7       24.75       22.32      5.70 o 
  -4 -11   7        5.39       -0.31      2.46 o 
  -3 -11   7       14.99       16.39      4.95 o 
  -2 -11   7        0.39        4.76      5.30 o 
  -1 -11   7        0.03        2.67      3.17 o 
   0 -11   7       14.51       10.50      4.28 o 
   1 -11   7        3.43        4.93     11.38 o 
   2 -11   7        0.76       -0.21      3.57 o 
   3 -11   7        0.31        3.50     13.60 o 
  -9 -10   7        4.62        1.26      4.54 o 
  -8 -10   7       77.62      104.15     15.90 o 
  -7 -10   7       76.28       55.47     11.41 o 
  -6 -10   7      124.33      133.18     12.15 o 
  -5 -10   7        1.04        1.55      4.67 o 
  -4 -10   7       14.97       14.84      3.52 o 
  -3 -10   7       38.58       43.97      5.81 o 
  -2 -10   7        5.95       11.85      3.59 o 
  -1 -10   7        6.03        8.18      3.13 o 
   0 -10   7        0.33        1.07      3.00 o 
   1 -10   7        0.44       -0.04      3.39 o 
   2 -10   7       20.29       25.27      6.93 o 
   3 -10   7       19.53       40.71      9.13 o 
   4 -10   7       17.75       28.58     10.61 o 
 -10  -9   7        1.44       -3.22      5.24 o 
  -9  -9   7       19.91       16.72      7.51 o 
  -8  -9   7       65.16       44.98     10.49 o 
  -7  -9   7       27.60       48.69     10.80 o 
  -6  -9   7      114.86      103.95     14.54 o 
  -5  -9   7       23.28       22.47      6.43 o 
  -4  -9   7       30.10       25.55      3.96 o 
  -3  -9   7        0.57        0.17      2.09 o 
  -2  -9   7       36.52       35.83      4.31 o 
  -1  -9   7        3.96        1.48      2.92 o 
   0  -9   7       10.84       10.11      5.39 o 
   1  -9   7       58.38       51.84      7.62 o 
   2  -9   7       22.03       23.86      7.89 o 
   3  -9   7       14.87        4.01      5.90 o 
   4  -9   7       17.38       15.40      8.37 o 
   5  -9   7        3.40        9.71     15.79 o 
 -10  -8   7       13.08       14.82      8.10 o 
  -9  -8   7       14.31        2.57      4.62 o 
  -8  -8   7       21.48       18.21      7.78 o 
  -7  -8   7        9.59        1.86      5.05 o 
  -6  -8   7       13.90       29.44      8.62 o 
  -5  -8   7       70.28       67.62      6.53 o 
  -4  -8   7      108.09      122.10      9.08 o 
  -3  -8   7       17.67       16.55      2.84 o 
  -2  -8   7        4.64       -0.85      2.21 o 
  -1  -8   7        0.66        2.37      2.32 o 
   0  -8   7       39.70       42.92      6.40 o 
   1  -8   7        0.49        1.83     10.00 o 
   2  -8   7       36.72       27.38      8.62 o 
   3  -8   7       30.08       31.57      8.79 o 
   4  -8   7       56.86       33.03      9.44 o 
   5  -8   7        7.11       15.91      7.62 o 
   6  -8   7        1.39        5.90     12.90 o 
 -11  -7   7       12.36        4.51      7.10 o 
 -10  -7   7        6.90        8.01      6.29 o 
  -9  -7   7        3.93       -0.70      5.11 o 
  -8  -7   7        7.05        9.53      6.36 o 
  -7  -7   7        2.62        0.06      4.32 o 
  -6  -7   7       16.97       28.07      8.16 o 
  -5  -7   7      765.09      735.37     18.97 o 
  -4  -7   7        2.13        2.88      4.61 o 
  -3  -7   7      117.93      101.97      6.63 o 
  -2  -7   7      492.93      518.09     13.20 o 
  -1  -7   7       90.95       83.02      5.52 o 
   0  -7   7        1.63        3.49      5.10 o 
   1  -7   7        9.54       13.30      6.47 o 
   2  -7   7        4.83        1.11      6.01 o 
   3  -7   7       60.08       50.73     10.79 o 
   4  -7   7       13.47        7.07      5.64 o 
   5  -7   7        4.18        3.65     15.40 o 
   6  -7   7       23.85       25.29     11.09 o 
   7  -7   7        1.52        4.63      6.04 o 
 -11  -6   7        0.07        2.60      5.68 o 
 -10  -6   7        4.79        1.45      5.49 o 
  -9  -6   7       11.72       18.48      8.26 o 
  -8  -6   7        6.15       -0.70      5.15 o 
  -7  -6   7       42.12       31.72     10.88 o 
  -6  -6   7      348.90      322.27     24.14 o 
  -5  -6   7       28.45       35.45      4.94 o 
  -4  -6   7        5.67        3.48      1.76 o 
  -3  -6   7        5.23        3.86      3.82 o 
  -2  -6   7      111.69      119.06     11.62 o 
  -1  -6   7      126.39      123.04      6.19 o 
   0  -6   7       36.82       44.11      4.42 o 
   1  -6   7        8.23        2.06      6.16 o 
   2  -6   7       41.56       24.74      6.41 o 
   3  -6   7        4.81       -3.40      7.83 o 
   4  -6   7       17.18       22.46      5.71 o 
   5  -6   7        5.81        5.65      4.69 o 
   6  -6   7        0.72        0.25      4.93 o 
   7  -6   7        0.54        7.12      8.29 o 
 -11  -5   7        0.01        5.34      7.34 o 
 -10  -5   7        0.40        2.40      6.58 o 
  -9  -5   7        0.78        4.12      5.09 o 
  -8  -5   7        2.04        3.07      5.44 o 
  -7  -5   7      154.59      181.86     19.10 o 
  -6  -5   7        1.38       12.05      7.26 o 
  -5  -5   7      151.48      150.79      8.56 o 
  -4  -5   7        0.00        3.06      1.86 o 
  -3  -5   7       14.31       11.08      2.23 o 
  -2  -5   7      130.03      130.65      6.30 o 
  -1  -5   7       40.23       42.35      4.30 o 
   0  -5   7       73.11       93.74      8.70 o 
   1  -5   7       54.83       55.74      8.96 o 
   2  -5   7       54.94       55.81      9.92 o 
   3  -5   7       17.79       17.39      6.31 o 
   4  -5   7      153.53      176.71     13.58 o 
   5  -5   7       69.34       60.33     12.75 o 
   6  -5   7        4.29       -0.85      5.19 o 
   7  -5   7        1.16        8.63      7.78 o 
   8  -5   7       38.88       39.96     12.22 o 
 -11  -4   7        4.84        7.88      7.88 o 
 -10  -4   7        0.09       -4.74      6.14 o 
  -9  -4   7       21.77       29.93      9.20 o 
  -8  -4   7       54.45       57.57     11.43 o 
  -7  -4   7       52.45       61.66     11.84 o 
  -6  -4   7       13.79        8.61      4.18 o 
  -5  -4   7       39.85       40.22      2.79 o 
  -4  -4   7       41.34       41.66      2.45 o 
  -3  -4   7       29.18       26.95      3.20 o 
  -2  -4   7       28.35       40.92      5.13 o 
  -1  -4   7       37.59       38.19      3.66 o 
   0  -4   7        2.81        0.57      8.53 o 
   1  -4   7      155.30      158.86     10.45 o 
   2  -4   7       62.42       62.89      9.59 o 
   3  -4   7        0.02        2.87     13.03 o 
   4  -4   7       19.97       29.67      9.73 o 
   5  -4   7        0.06       14.53      8.92 o 
   6  -4   7        0.00        6.70      8.21 o 
   7  -4   7        0.76        6.47      6.15 o 
   8  -4   7        1.27        5.45      4.98 o 
   9  -4   7       22.62       30.28      9.84 o 
 -11  -3   7        0.09        2.81      6.06 o 
 -10  -3   7        2.70        0.42      5.54 o 
  -9  -3   7       40.34       56.41     13.04 o 
  -8  -3   7       12.98       17.37      7.84 o 
  -7  -3   7        0.07        4.40      5.32 o 
  -6  -3   7        1.70       10.15      6.51 o 
  -5  -3   7       37.22       33.12      4.88 o 
  -4  -3   7      103.64       96.41      3.19 o 
  -3  -3   7        1.24        2.07      1.54 o 
  -2  -3   7      212.60      200.02      8.74 o 
  -1  -3   7       37.07       44.79      3.34 o 
   0  -3   7      648.15      668.61     26.74 o 
   1  -3   7      235.55      235.77     10.43 o 
   2  -3   7       87.82      120.46     13.70 o 
   3  -3   7      111.52       92.35     12.84 o 
   4  -3   7       90.78       78.72     12.52 o 
   5  -3   7      489.34      530.41     31.88 o 
   6  -3   7      351.53      337.45     26.08 o 
   7  -3   7       15.66       12.57      5.65 o 
   8  -3   7       14.61       22.69      6.26 o 
   9  -3   7        1.80       -4.31      4.31 o 
 -11  -2   7        0.38        1.55      6.51 o 
 -10  -2   7       21.46       24.94      8.34 o 
  -9  -2   7       44.49       66.19     13.25 o 
  -8  -2   7        5.21        7.20      5.20 o 
  -7  -2   7       64.51       54.70     10.88 o 
  -6  -2   7      192.51      211.48     19.32 o 
  -5  -2   7        5.23       17.14      6.66 o 
  -4  -2   7      251.65      244.08     14.33 o 
  -3  -2   7      297.45      321.55      7.96 o 
  -2  -2   7      316.92      324.99     10.10 o 
  -1  -2   7      164.45      146.50      5.62 o 
   0  -2   7      156.58      186.18     13.55 o 
   1  -2   7       48.64       78.55      9.81 o 
   2  -2   7      201.42      212.01     16.45 o 
   3  -2   7        0.10        3.25      4.60 o 
   4  -2   7      411.23      415.94     25.86 o 
   5  -2   7      329.92      299.55     22.89 o 
   6  -2   7       10.77        6.43      4.35 o 
   7  -2   7      212.36      172.56     13.97 o 
   8  -2   7       16.02       12.15      6.73 o 
   9  -2   7        1.87        7.12     11.49 o 
 -11  -1   7        0.15       -0.58      3.82 o 
 -10  -1   7       11.64       10.63      4.66 o 
  -9  -1   7        8.40       11.83      7.57 o 
  -8  -1   7       67.06       62.13     12.29 o 
  -7  -1   7       20.92       16.67      7.04 o 
  -6  -1   7        8.01       11.53      5.78 o 
  -5  -1   7      272.68      266.87     19.94 o 
  -4  -1   7      181.15      187.72      5.51 o 
  -3  -1   7      213.38      221.53      6.35 o 
  -2  -1   7       11.95        3.54      2.47 o 
  -1  -1   7      155.58      170.47      7.76 o 
   0  -1   7        8.46        4.67      2.67 o 
   1  -1   7       42.17       50.68      7.53 o 
   2  -1   7       11.81        5.91      3.93 o 
   3  -1   7       88.25       95.60     11.45 o 
   4  -1   7       45.58       41.11      8.16 o 
   5  -1   7      448.12      411.70     25.92 o 
   6  -1   7      506.32      443.66     24.78 o 
   7  -1   7      222.57      212.62     20.60 o 
   8  -1   7        7.49        8.61      6.41 o 
   9  -1   7        0.55        1.41      7.12 o 
  10  -1   7        2.83        9.81      5.61 o 
 -11   0   7        6.05        8.69      4.52 o 
 -10   0   7        2.29        1.24      6.04 o 
  -9   0   7       24.43       31.79      9.03 o 
  -8   0   7       13.59        8.62      6.59 o 
  -7   0   7      115.61      124.85     15.65 o 
  -6   0   7       29.35       27.59      2.47 o 
  -5   0   7       65.32       61.47      2.60 o 
  -4   0   7      998.08      989.40     12.69 o 
  -3   0   7      813.99      818.12     12.41 o 
  -2   0   7        0.60        0.69      1.56 o 
  -1   0   7       15.14       15.42      1.45 o 
   0   0   7       61.14       68.42      5.51 o 
   1   0   7       28.80       30.97      5.96 o 
   2   0   7     2797.15     2867.40     80.79 o 
   3   0   7      551.17      560.80     25.95 o 
   4   0   7      125.23      135.24     13.46 o 
   5   0   7       34.49       39.88      8.42 o 
   6   0   7      108.42      111.01      6.30 o 
   7   0   7       81.67       69.38      8.82 o 
   8   0   7        0.35       10.14      5.35 o 
   9   0   7        0.00        6.09      5.37 o 
  10   0   7       12.80       13.52      7.27 o 
 -11   1   7        6.50        6.52      4.44 o 
 -10   1   7        0.69        2.27      7.65 o 
  -9   1   7      220.31      246.85     20.35 o 
  -8   1   7       56.04       66.01     12.42 o 
  -7   1   7        0.88       -1.22      1.76 o 
  -6   1   7       64.32       56.02      3.16 o 
  -5   1   7       15.01        9.33      1.59 o 
  -4   1   7       14.62       15.91      1.94 o 
  -3   1   7      336.41      317.41      7.85 o 
  -2   1   7      956.95      991.39     11.44 o 
  -1   1   7        0.11        0.77      2.20 o 
   0   1   7        0.98        8.45      4.19 o 
   1   1   7     3486.55     3785.14     57.18 o 
   2   1   7     3282.02     3459.59    220.98 o 
   3   1   7        2.27        6.01      4.80 o 
   4   1   7        5.66        4.65      4.62 o 
   5   1   7       14.93       19.30      4.02 o 
   6   1   7        0.84        1.55      2.15 o 
   7   1   7      197.91      208.23      9.74 o 
   8   1   7       41.16       34.11      6.71 o 
   9   1   7       31.41       43.86      7.83 o 
  10   1   7       14.37        7.24      9.99 o 
 -11   2   7        1.15        0.12      3.34 o 
 -10   2   7        0.24       -4.27      4.27 o 
  -9   2   7       42.73       35.31      6.78 o 
  -8   2   7      238.80      266.72     15.86 o 
  -7   2   7       14.00       25.54      4.33 o 
  -6   2   7       17.75       23.06      2.70 o 
  -5   2   7        3.89        4.75      1.46 o 
  -4   2   7      301.25      308.28      8.53 o 
  -3   2   7       30.54       23.94      2.26 o 
  -2   2   7      101.87       98.25      4.10 o 
  -1   2   7     1606.60     1661.06     14.97 o 
   0   2   7     1088.58     1109.05     15.14 o 
   1   2   7     2793.47     3000.46     51.80 o 
   2   2   7      905.58      956.69     30.24 o 
   3   2   7        5.72        2.06      3.43 o 
   4   2   7     1219.35     1256.11     38.78 o 
   5   2   7       14.04       14.61      3.38 o 
   6   2   7      414.25      377.26     12.52 o 
   7   2   7      738.35      717.17     23.10 o 
   8   2   7        0.97       -0.71      2.70 o 
   9   2   7       50.28       59.23     12.43 o 
  10   2   7        1.00        0.04      3.67 o 
  11   2   7        0.65        5.71      4.65 o 
 -10   3   7       24.18       27.96      6.42 o 
  -9   3   7      134.54      129.26     12.55 o 
  -8   3   7      139.70      127.67     11.12 o 
  -7   3   7      107.72       99.47      6.72 o 
  -6   3   7      158.79      162.62      7.30 o 
  -5   3   7       14.46       18.82      2.86 o 
  -4   3   7      109.75      117.24      5.88 o 
  -3   3   7      493.92      542.35     10.46 o 
  -2   3   7     2002.10     2199.90     17.97 o 
  -1   3   7     5550.85     5797.06     27.94 o 
   0   3   7      193.44      191.18      6.41 o 
   1   3   7      292.68      331.89     11.68 o 
   2   3   7       56.12       64.52      4.36 o 
   3   3   7      338.38      358.52     12.20 o 
   4   3   7      255.94      326.39     19.46 o 
   5   3   7      393.12      368.82     14.39 o 
   6   3   7       86.97       81.73      6.20 o 
   7   3   7     1161.66     1159.49     23.76 o 
   8   3   7       43.36       43.85      5.09 o 
   9   3   7        1.08       -1.22      2.42 o 
  10   3   7        0.67       -4.45      4.45 o 
  11   3   7        0.31       -3.04      3.87 o 
 -10   4   7        0.97        0.18      5.48 o 
  -9   4   7        0.62        4.12      3.55 o 
  -8   4   7      364.14      362.09     18.50 o 
  -7   4   7       16.68       14.01      3.16 o 
  -6   4   7       10.91       12.65      4.92 o 
  -5   4   7       13.73       11.92      4.62 o 
  -4   4   7      313.84      342.15     13.52 o 
  -3   4   7       13.17       27.81      6.59 o 
  -2   4   7     1232.51     1380.86     21.98 o 
  -1   4   7     1176.77     1327.68     31.79 o 
   0   4   7     1063.98     1154.59     17.12 o 
   1   4   7     2601.99     2621.35     21.89 o 
   2   4   7       66.31      111.12      7.18 o 
   3   4   7      251.27      280.60     17.44 o 
   4   4   7        8.97       15.04      4.73 o 
   5   4   7      281.85      220.83     10.96 o 
   6   4   7       63.87       65.77      5.65 o 
   7   4   7      306.55      305.46     12.43 o 
   8   4   7       29.38       36.38      4.87 o 
   9   4   7        4.73        2.29      2.66 o 
  10   4   7        0.01        4.76      3.70 o 
  11   4   7        0.89        1.49      4.81 o 
 -10   5   7        0.25        1.13      5.61 o 
  -9   5   7        1.97       11.19      7.25 o 
  -8   5   7      138.37      129.22     11.09 o 
  -7   5   7      122.18      122.31      7.93 o 
  -6   5   7      179.86      185.11      9.01 o 
  -5   5   7      144.81      131.24      9.16 o 
  -4   5   7       30.17       18.50      4.52 o 
  -3   5   7        9.30       15.24      4.94 o 
  -2   5   7      951.68     1051.40     18.12 o 
  -1   5   7     1510.78     1641.30     21.40 o 
   0   5   7      256.76      241.04      6.03 o 
   1   5   7      107.75      120.42      5.53 o 
   2   5   7      648.39      772.31     18.14 o 
   3   5   7       53.46       54.67      8.47 o 
   4   5   7       16.01       25.38      6.13 o 
   5   5   7      152.84      166.14     15.05 o 
   6   5   7       23.46       19.95      3.53 o 
   7   5   7      647.82      645.23     18.08 o 
   8   5   7      163.57      161.39      9.70 o 
   9   5   7        0.55        3.59      2.98 o 
  10   5   7        1.32        0.04      2.66 o 
  11   5   7        5.68       11.17      4.73 o 
  -9   6   7        1.09        0.49      6.02 o 
  -8   6   7       12.29       17.97      5.14 o 
  -7   6   7        0.59       -1.20      2.95 o 
  -6   6   7       11.30       18.78      4.62 o 
  -5   6   7      179.04      177.43      8.15 o 
  -4   6   7     2046.51     1826.73     25.59 o 
  -3   6   7        2.66        9.30      5.35 o 
  -2   6   7        0.48        1.20      2.00 o 
  -1   6   7      229.03      239.53      9.13 o 
   0   6   7     1974.62     2082.19     31.94 o 
   1   6   7      263.02      302.59     12.52 o 
   2   6   7      172.96      167.76      9.63 o 
   3   6   7      277.58      305.25     11.99 o 
   4   6   7      126.11      128.01      6.68 o 
   5   6   7        0.43        5.48      3.14 o 
   6   6   7        2.38       -0.31      2.64 o 
   7   6   7        3.24       12.49      3.14 o 
   8   6   7      123.14      118.67      7.55 o 
   9   6   7        1.72        3.11      2.44 o 
  10   6   7        0.93        2.30      2.67 o 
  11   6   7       21.89       27.77      5.03 o 
  -9   7   7        7.19        7.15      5.15 o 
  -8   7   7        0.13        1.32      3.23 o 
  -7   7   7       29.55       38.47      6.83 o 
  -6   7   7      149.73      144.75     11.50 o 
  -5   7   7     1080.38     1071.14     28.81 o 
  -4   7   7     1297.76     1248.34     24.59 o 
  -3   7   7        2.31        7.44      3.30 o 
  -2   7   7        4.92        7.56      2.72 o 
  -1   7   7       14.04        6.47      3.48 o 
   0   7   7      156.69      171.23      6.92 o 
   1   7   7      139.31      150.59      5.50 o 
   2   7   7      118.40      114.00      8.49 o 
   3   7   7      386.40      344.31      8.06 o 
   4   7   7      792.20      777.59     27.12 o 
   5   7   7      120.41      113.11     10.16 o 
   6   7   7       16.26       21.06      4.02 o 
   7   7   7        0.64        1.85      2.38 o 
   8   7   7       59.89       62.75      6.13 o 
   9   7   7        0.02        3.09      2.70 o 
  10   7   7       40.17       49.83      5.55 o 
  11   7   7       10.47       18.01      4.82 o 
  -8   8   7       19.71       25.07      5.81 o 
  -7   8   7        8.74       15.68      5.23 o 
  -6   8   7       12.47       12.93      4.93 o 
  -5   8   7        2.41        1.89      4.34 o 
  -4   8   7       38.73       47.04      5.79 o 
  -3   8   7       20.89       18.07      3.60 o 
  -2   8   7      861.13      842.47     22.05 o 
  -1   8   7      145.31      144.63      7.13 o 
   0   8   7       21.88       27.82      3.04 o 
   1   8   7        3.27        5.23      1.92 o 
   2   8   7      451.43      446.39      9.82 o 
   3   8   7       50.28       53.57      2.89 o 
   4   8   7       20.75       19.38      2.70 o 
   5   8   7       94.55       95.43      6.02 o 
   6   8   7        2.88        5.49      3.51 o 
   7   8   7        1.68        2.25      2.92 o 
   8   8   7        9.34       10.72      3.40 o 
   9   8   7        0.14       -0.58      2.63 o 
  10   8   7       11.68       10.64      2.81 o 
  11   8   7        1.37        6.92      4.06 o 
  -8   9   7        7.65        4.67      3.68 o 
  -7   9   7        1.51        5.81      3.77 o 
  -6   9   7       52.90       47.64      7.37 o 
  -5   9   7      136.23      137.61      9.62 o 
  -4   9   7       42.53       49.51      5.82 o 
  -3   9   7      411.05      371.14     13.77 o 
  -2   9   7      529.07      490.78     14.62 o 
  -1   9   7      174.74      202.93      8.49 o 
   0   9   7        2.86        2.18      1.80 o 
   1   9   7        4.13        4.33      3.84 o 
   2   9   7       15.54       19.10      2.90 o 
   3   9   7      213.08      207.55      6.49 o 
   4   9   7       25.78       23.50      4.54 o 
   5   9   7       86.78       83.38      5.55 o 
   6   9   7       83.24       94.50     11.74 o 
   7   9   7       54.97       58.87      6.16 o 
   8   9   7       22.07       30.32      5.14 o 
   9   9   7       10.49        8.09      2.71 o 
  10   9   7       73.14       72.89      6.78 o 
  11   9   7       19.81       18.52      5.00 o 
  -7  10   7       14.26       13.15      4.04 o 
  -6  10   7       59.81       71.14      7.79 o 
  -5  10   7       15.42       13.36      4.94 o 
  -4  10   7        4.13        7.21      3.32 o 
  -3  10   7       60.09       60.12      6.02 o 
  -2  10   7       43.64       34.46      8.55 o 
  -1  10   7        5.63       -0.72      6.11 o 
   0  10   7       10.05        3.15      6.60 o 
   1  10   7       59.94       59.37      7.66 o 
   2  10   7       25.38       21.52      2.25 o 
   3  10   7        9.71       10.18      1.71 o 
   4  10   7        0.70       -3.08      3.08 o 
   5  10   7       62.86       65.33      6.22 o 
   6  10   7        3.12        2.61      4.69 o 
   7  10   7       37.83       33.70      6.35 o 
   8  10   7        0.29        5.84      3.13 o 
   9  10   7        0.19       -0.03      3.57 o 
  10  10   7       23.79       26.85      4.24 o 
  11  10   7       37.29       51.74      9.64 o 
  -6  11   7       27.87       39.30     24.17 o 
  -5  11   7        9.16        6.63      3.76 o 
  -4  11   7       15.12       12.87      3.56 o 
  -3  11   7        0.11       -0.64      2.84 o 
  -2  11   7      168.51      142.86     12.53 o 
  -1  11   7       78.83       64.84      8.38 o 
   0  11   7       15.30       13.72     10.01 o 
   1  11   7       38.71       28.65      3.48 o 
   2  11   7       70.31       77.27      7.06 o 
   3  11   7       59.32       62.33      5.44 o 
   4  11   7      162.12      167.38      9.30 o 
   5  11   7        3.04        2.80      3.12 o 
   6  11   7      178.39      171.96     12.44 o 
   7  11   7       23.70       20.32      4.13 o 
   8  11   7       14.73       28.32      5.13 o 
   9  11   7        1.17        2.38      3.04 o 
  10  11   7       20.96       16.63      4.55 o 
  11  11   7      101.09      102.25     13.38 o 
  -6  12   7        1.00        5.83      5.42 o 
  -5  12   7       15.67        8.23      5.32 o 
  -4  12   7        0.36        5.65      4.73 o 
  -3  12   7        0.01        1.41      3.83 o 
  -2  12   7       20.67       15.90      5.72 o 
  -1  12   7        0.88        4.67      5.00 o 
   0  12   7       90.79       96.00     10.39 o 
   1  12   7       27.54       22.77      5.42 o 
   2  12   7       20.00       20.33      3.02 o 
   3  12   7       16.39        5.55      2.26 o 
   4  12   7      278.24      293.87     12.63 o 
   5  12   7        8.73       11.74      3.94 o 
   6  12   7        3.99        2.07      6.59 o 
   7  12   7      210.04      228.56     15.19 o 
   8  12   7       21.64       27.51      5.93 o 
   9  12   7       15.39       21.25      5.25 o 
  10  12   7        1.46        2.88      6.60 o 
  -5  13   7       32.50       33.72      8.19 o 
  -4  13   7        0.76        4.34      6.38 o 
  -3  13   7        9.53       10.18      9.25 o 
  -2  13   7       25.78       28.44     16.16 o 
  -1  13   7        0.29        0.53      4.84 o 
   0  13   7        5.19        9.84      5.68 o 
   1  13   7       13.07       11.11      4.53 o 
   2  13   7        6.11        3.43      3.41 o 
   3  13   7       73.97       88.72     10.11 o 
   4  13   7        2.39        4.32      2.51 o 
   5  13   7       62.40       73.80      8.30 o 
   6  13   7      157.57      147.83     11.99 o 
   7  13   7       52.48       51.49      7.78 o 
   8  13   7        3.85       -3.05      3.63 o 
   9  13   7       27.81       29.56      6.72 o 
  10  13   7        1.76        0.00      4.31 o 
  -4  14   7       10.80        8.80      6.49 o 
  -3  14   7        8.63       -0.26      8.09 o 
  -2  14   7       14.90        7.16      5.85 o 
  -1  14   7        1.25        1.56      4.51 o 
   0  14   7      225.52      239.65     17.71 o 
   1  14   7        8.16        3.51      4.45 o 
   2  14   7        3.75        0.54      4.17 o 
   3  14   7       57.05       62.11      9.04 o 
   4  14   7       34.66       51.67      8.79 o 
   5  14   7      157.36      150.41     10.15 o 
   6  14   7       19.30       18.37      5.20 o 
   7  14   7       79.59       78.67      9.80 o 
   8  14   7       97.75       88.36     10.25 o 
   9  14   7       12.18       -0.41      7.76 o 
  -2  15   7        1.44       23.21      7.66 o 
  -1  15   7        0.17        3.71      5.22 o 
   0  15   7       14.16       18.82      6.72 o 
   1  15   7        2.06       14.37      5.72 o 
   2  15   7        0.00       -1.95      4.08 o 
   3  15   7        1.59       -1.00      4.88 o 
   4  15   7       90.27      104.70     12.00 o 
   5  15   7       68.76       72.86     14.62 o 
   6  15   7       41.29       62.89     13.54 o 
   7  15   7       57.08       54.53      8.60 o 
   8  15   7       19.53       21.06      6.36 o 
  -1  16   7        0.19        6.80      6.19 o 
   0  16   7        0.44       12.94      6.97 o 
   1  16   7       13.96        8.19      5.67 o 
   2  16   7        0.93       -1.82      6.51 o 
   3  16   7       31.94       36.18      7.42 o 
   4  16   7        0.27       -5.17      5.17 o 
   5  16   7       35.09       52.82      8.99 o 
   6  16   7        3.97       -7.16      7.16 o 
   7  16   7        5.99       -9.98      9.98 o 
   1  17   7        7.32        6.90      4.06 o 
   2  17   7        4.48        7.26      5.19 o 
   3  17   7        7.42        1.63      4.40 o 
   4  17   7        8.73        2.25      5.57 o 
   5  17   7        6.19        1.14      4.40 o 
  -3 -13   8        0.00       -6.17      6.17 o 
  -2 -13   8        0.36       -2.39      6.55 o 
  -7 -12   8       15.90       17.40      8.50 o 
  -6 -12   8        5.68        3.80      3.94 o 
  -5 -12   8        2.35       10.24      4.29 o 
  -4 -12   8       11.06       11.45      5.33 o 
  -3 -12   8       10.33        3.96      4.68 o 
  -2 -12   8        1.66       -6.96      6.96 o 
  -1 -12   8        0.91        0.77      4.71 o 
   0 -12   8        2.28        4.73      7.30 o 
   1 -12   8        0.05       -7.02      7.02 o 
  -8 -11   8       19.42       20.09      5.87 o 
  -7 -11   8       77.29       69.28      9.79 o 
  -6 -11   8        2.45        3.94      3.43 o 
  -5 -11   8        0.40        5.38      3.70 o 
  -4 -11   8        7.40        9.17      2.95 o 
  -3 -11   8       24.75       30.00      8.68 o 
  -2 -11   8        0.73        8.42      6.78 o 
  -1 -11   8        3.83        5.41      6.17 o 
   0 -11   8        1.05        3.02      5.88 o 
   1 -11   8       34.18       27.02      9.45 o 
   2 -11   8       10.90       12.34      5.05 o 
  -9 -10   8        9.50       -1.81      4.66 o 
  -8 -10   8       80.01       66.20     13.77 o 
  -7 -10   8        0.06        4.96      4.79 o 
  -6 -10   8        9.94       15.62      4.96 o 
  -5 -10   8       48.58       43.76      7.37 o 
  -4 -10   8       24.95       34.01      5.10 o 
  -3 -10   8        1.03        5.70      3.43 o 
  -2 -10   8       10.48        8.55      6.27 o 
  -1 -10   8        0.61        1.10      5.34 o 
   0 -10   8        9.65        3.77      3.13 o 
   1 -10   8        9.36       10.23      4.59 o 
   2 -10   8       10.62       11.29      6.29 o 
   3 -10   8        2.48        4.91     15.00 o 
   4 -10   8       23.51       29.59     13.52 o 
  -9  -9   8        0.00       -2.69      4.62 o 
  -8  -9   8       28.15       18.27      8.44 o 
  -7  -9   8        1.10       11.54      6.45 o 
  -6  -9   8        0.03        4.35      4.22 o 
  -5  -9   8        6.26        1.93      4.12 o 
  -4  -9   8       13.89       12.74      3.28 o 
  -3  -9   8       12.28        7.07      3.27 o 
  -2  -9   8       77.45       85.84      6.31 o 
  -1  -9   8       11.05        4.98      3.66 o 
   0  -9   8       62.85       66.68      7.90 o 
   1  -9   8        3.43        5.83      6.30 o 
   2  -9   8       17.59       24.99      6.96 o 
   3  -9   8        0.00        0.36      5.78 o 
   4  -9   8        0.34       -1.68     11.01 o 
   5  -9   8        0.35       -0.96      6.62 o 
 -10  -8   8        0.08       -8.03      8.03 o 
  -9  -8   8        1.73        8.51      6.49 o 
  -8  -8   8       11.32        3.91      5.13 o 
  -7  -8   8       35.06       37.74     10.63 o 
  -6  -8   8       11.14        9.11      5.44 o 
  -5  -8   8       40.16       29.87      8.26 o 
  -4  -8   8       31.19       22.57      4.15 o 
  -3  -8   8       26.83       37.25      3.79 o 
  -2  -8   8       35.39       25.74      3.50 o 
  -1  -8   8      149.06      147.62      7.65 o 
   0  -8   8        0.57        0.58      2.70 o 
   1  -8   8        2.79        1.72      4.99 o 
   2  -8   8      215.70      230.40     22.35 o 
   3  -8   8       80.93       72.62     12.65 o 
   4  -8   8       31.64       29.83      7.26 o 
   5  -8   8       20.56       18.79     17.53 o 
 -10  -7   8       28.91       39.14     12.31 o 
  -9  -7   8        0.93        3.89      5.71 o 
  -8  -7   8        0.83        6.94      7.44 o 
  -7  -7   8        1.78        5.49      5.51 o 
  -6  -7   8       61.91       60.21     11.57 o 
  -5  -7   8        0.27        5.02      4.71 o 
  -4  -7   8        3.42       -2.84      4.44 o 
  -3  -7   8        4.11        3.51      2.22 o 
  -2  -7   8       40.32       43.01      3.94 o 
  -1  -7   8      105.25       98.20      5.94 o 
   0  -7   8        1.23        0.23      7.15 o 
   1  -7   8       22.74       18.13      5.89 o 
   2  -7   8      277.57      288.53     24.66 o 
   3  -7   8        8.92       10.88      6.57 o 
   4  -7   8       12.74       12.10      9.71 o 
   5  -7   8        2.34        7.83      7.30 o 
   6  -7   8       20.91       48.73     13.44 o 
 -11  -6   8        0.83        4.72      6.65 o 
 -10  -6   8       14.15       11.19      7.67 o 
  -9  -6   8        1.36       -0.94      4.13 o 
  -8  -6   8       14.67       11.97      7.26 o 
  -7  -6   8       19.41       16.89      7.57 o 
  -6  -6   8       13.11       25.47     10.80 o 
  -5  -6   8        2.52        4.53      2.32 o 
  -4  -6   8       50.42       53.57      6.43 o 
  -3  -6   8        5.04        2.82      7.71 o 
  -2  -6   8      289.23      271.10     10.89 o 
  -1  -6   8       85.21      109.72      5.83 o 
   0  -6   8        0.66        2.89      2.80 o 
   1  -6   8      175.93      200.69     18.36 o 
   2  -6   8       94.69       86.72      9.36 o 
   3  -6   8       15.05       19.54      5.84 o 
   4  -6   8      135.64      117.54     12.31 o 
   5  -6   8      170.02      160.44     20.95 o 
   6  -6   8       14.35       26.88      9.76 o 
   7  -6   8       13.83       31.59     11.38 o 
 -11  -5   8        2.85       10.99      8.51 o 
 -10  -5   8        5.96        1.96      5.34 o 
  -9  -5   8        8.01        5.05      5.62 o 
  -8  -5   8       17.88       17.79      8.15 o 
  -7  -5   8       43.05       59.27     11.81 o 
  -6  -5   8        0.08        5.13      5.08 o 
  -5  -5   8       79.21       80.09      6.16 o 
  -4  -5   8       22.47       22.33      3.01 o 
  -3  -5   8       11.24       12.75      5.32 o 
  -2  -5   8        1.81        2.33      6.50 o 
  -1  -5   8      165.49      168.34      7.33 o 
   0  -5   8       17.96       13.40      3.05 o 
   1  -5   8       51.58       50.29      6.85 o 
   2  -5   8       42.44       29.74     21.19 o 
   3  -5   8      438.49      442.41     30.16 o 
   4  -5   8     2406.82     2248.46     69.65 o 
   5  -5   8      184.81      194.12     22.17 o 
   6  -5   8       34.23       51.95     12.89 o 
   7  -5   8       35.56       46.86     12.08 o 
   8  -5   8       47.37       48.97     12.60 o 
 -11  -4   8       15.50       25.30     10.96 o 
 -10  -4   8        9.10       14.20      8.49 o 
  -9  -4   8       38.98       42.19     11.45 o 
  -8  -4   8        0.04       -6.11      6.11 o 
  -7  -4   8       55.80       51.32     11.17 o 
  -6  -4   8       74.95       60.97     11.97 o 
  -5  -4   8       63.99       61.75      3.60 o 
  -4  -4   8        0.00        0.05      1.72 o 
  -3  -4   8        0.25        0.98      2.16 o 
  -2  -4   8      221.17      200.75     11.18 o 
  -1  -4   8        0.49        1.07      4.28 o 
   0  -4   8       30.91       31.45      8.05 o 
   1  -4   8       21.41       20.64      7.64 o 
   2  -4   8      125.86      106.82     14.62 o 
   3  -4   8       83.48       85.22     14.52 o 
   4  -4   8      333.32      356.43     27.04 o 
   5  -4   8      241.81      220.80     22.45 o 
   6  -4   8       83.60       83.56     14.73 o 
   7  -4   8       10.10        7.19      7.80 o 
   8  -4   8        0.55       -4.18      7.07 o 
 -11  -3   8        0.49        0.81      5.70 o 
 -10  -3   8        1.46        2.91      5.31 o 
  -9  -3   8        0.15        7.25      6.65 o 
  -8  -3   8       15.29       10.64      6.28 o 
  -7  -3   8        2.98       -3.24      5.53 o 
  -6  -3   8        3.15        8.64      5.56 o 
  -5  -3   8       36.23       36.14      2.65 o 
  -4  -3   8        0.88        2.56      1.41 o 
  -3  -3   8      189.11      204.07      7.63 o 
  -2  -3   8       18.64       14.27      2.97 o 
  -1  -3   8       57.40       55.30      3.62 o 
   0  -3   8      274.30      278.98     18.35 o 
   1  -3   8        0.87        1.79      1.86 o 
   2  -3   8      172.96      183.84     17.11 o 
   3  -3   8       20.24       25.61      8.42 o 
   4  -3   8      584.52      531.89     31.32 o 
   5  -3   8      442.80      464.87     30.47 o 
   6  -3   8      139.07      127.82     17.33 o 
   7  -3   8       64.74       74.13     13.64 o 
   8  -3   8       16.53        1.41      5.71 o 
   9  -3   8        2.78       -1.23      5.83 o 
 -11  -2   8        0.03       -0.73      6.01 o 
 -10  -2   8        3.66        8.89      6.16 o 
  -9  -2   8        1.06        6.39      5.73 o 
  -8  -2   8        0.52       -1.93      5.32 o 
  -7  -2   8        4.74       15.77      7.96 o 
  -6  -2   8        6.11        9.70      6.22 o 
  -5  -2   8      166.72      166.44      5.61 o 
  -4  -2   8       40.83       38.94      2.76 o 
  -3  -2   8      136.37      132.39      5.79 o 
  -2  -2   8      102.70      116.26      6.67 o 
  -1  -2   8      984.28      958.03     29.87 o 
   0  -2   8      430.81      486.79     22.71 o 
   1  -2   8     1181.97     1261.75     38.98 o 
   2  -2   8       60.43       63.50     10.20 o 
   3  -2   8       72.45       85.94     11.89 o 
   4  -2   8      354.32      336.13     24.18 o 
   5  -2   8      503.88      439.16     28.70 o 
   6  -2   8      436.42      362.69     27.30 o 
   7  -2   8      139.82      129.02     17.53 o 
   8  -2   8       16.44        3.18      5.33 o 
   9  -2   8       11.24        8.68      4.12 o 
 -11  -1   8        0.79        0.61      4.63 o 
 -10  -1   8       10.25       19.43      9.21 o 
  -9  -1   8        7.50        2.32      5.57 o 
  -8  -1   8        0.66        6.66      6.12 o 
  -7  -1   8        5.25        4.88      5.30 o 
  -6  -1   8       74.54       71.09     12.31 o 
  -5  -1   8       13.72       19.92      7.34 o 
  -4  -1   8      208.44      217.57      6.03 o 
  -3  -1   8       85.47       86.86      4.51 o 
  -2  -1   8      360.63      382.00     11.42 o 
  -1  -1   8       17.73       15.40      2.91 o 
   0  -1   8       27.03       13.60      4.39 o 
   1  -1   8     2012.27     2101.12     48.13 o 
   2  -1   8       56.32       89.02     10.82 o 
   3  -1   8       12.19       15.81      5.23 o 
   4  -1   8      149.54      153.58     15.81 o 
   5  -1   8      364.40      334.60     24.09 o 
   6  -1   8        1.70       -4.47      7.31 o 
   7  -1   8      104.74       97.90     14.36 o 
   8  -1   8       11.74        6.21     11.89 o 
   9  -1   8        3.83       26.44      7.46 o 
  10  -1   8       13.53       14.00      5.66 o 
 -11   0   8       18.24       17.59      5.82 o 
 -10   0   8        4.29        0.31      7.58 o 
  -9   0   8       16.75       28.57      9.74 o 
  -8   0   8        3.11        5.86      6.64 o 
  -7   0   8        4.54       -1.89      6.06 o 
  -6   0   8        0.45        6.67      6.06 o 
  -5   0   8      150.25      152.01      6.72 o 
  -4   0   8      258.06      263.49      5.91 o 
  -3   0   8      130.44      139.09      5.30 o 
  -2   0   8      189.45      194.74      9.87 o 
  -1   0   8        0.00        1.25      1.09 o 
   0   0   8      124.90      101.07      5.22 o 
   1   0   8      400.52      475.49     22.30 o 
   2   0   8      331.94      299.62     14.32 o 
   3   0   8       46.99       33.08      5.86 o 
   4   0   8       86.01       80.68     11.06 o 
   5   0   8       61.36       44.43      8.71 o 
   6   0   8       63.43       55.96     10.63 o 
   7   0   8        3.96       -0.97      4.42 o 
   8   0   8        0.16        2.60      3.61 o 
   9   0   8        0.87        0.88      4.50 o 
  10   0   8        4.74        5.76      4.15 o 
 -11   1   8        0.09        0.97      6.97 o 
 -10   1   8        7.60        4.41      4.37 o 
  -9   1   8       34.41       33.85     17.96 o 
  -8   1   8       24.31       28.54      8.89 o 
  -7   1   8        0.51       -3.45      6.04 o 
  -6   1   8        0.01       -1.47      2.35 o 
  -5   1   8       10.49       16.97      2.11 o 
  -4   1   8      326.68      336.79      8.46 o 
  -3   1   8     1151.34     1205.17     13.63 o 
  -2   1   8     3417.63     3445.04     22.07 o 
  -1   1   8      140.53      147.21      5.13 o 
   0   1   8      318.87      385.94     10.37 o 
   1   1   8        9.53       17.77      6.80 o 
   2   1   8      260.06      258.61     17.14 o 
   3   1   8       10.34       21.60      6.94 o 
   4   1   8       18.88       36.72      8.47 o 
   5   1   8       35.71       52.12     10.37 o 
   6   1   8      566.25      584.12     31.46 o 
   7   1   8      522.06      511.53     22.57 o 
   8   1   8       37.49       46.49      7.72 o 
   9   1   8       45.86       50.04      8.61 o 
  10   1   8        0.03        8.05      5.43 o 
 -10   2   8        7.73        3.75      3.07 o 
  -9   2   8        0.79        0.40      3.37 o 
  -8   2   8       30.04       32.85      6.39 o 
  -7   2   8       12.25       11.43      7.18 o 
  -6   2   8        8.13        4.23      4.45 o 
  -5   2   8      241.27      221.58      7.48 o 
  -4   2   8       46.74       66.63      4.32 o 
  -3   2   8        7.56        2.63      1.08 o 
  -2   2   8      352.79      371.89      8.11 o 
  -1   2   8      426.82      479.49      8.33 o 
   0   2   8       19.50       19.75      2.82 o 
   1   2   8     1675.27     1872.67     26.49 o 
   2   2   8     1429.36     1605.07     41.35 o 
   3   2   8      662.07      727.13     16.73 o 
   4   2   8      591.24      601.59     28.69 o 
   5   2   8      125.24      121.77     14.12 o 
   6   2   8       60.74       60.84     10.96 o 
   7   2   8      294.11      309.57     13.65 o 
   8   2   8        0.76        1.25      3.22 o 
   9   2   8        9.49       17.17      5.15 o 
  10   2   8       43.72       45.86      8.58 o 
 -10   3   8       39.25       48.11     12.66 o 
  -9   3   8        2.55        3.43      4.14 o 
  -8   3   8       13.30        6.74      4.38 o 
  -7   3   8      220.89      203.82     12.37 o 
  -6   3   8        9.33        7.33      3.85 o 
  -5   3   8        0.00        0.64      3.24 o 
  -4   3   8      714.87      701.42     14.43 o 
  -3   3   8       14.64       16.45      2.20 o 
  -2   3   8      916.84      957.13     13.82 o 
  -1   3   8      291.13      318.66      7.57 o 
   0   3   8      218.46      228.89      7.23 o 
   1   3   8      372.49      488.77     14.03 o 
   2   3   8      538.21      562.12     24.62 o 
   3   3   8       43.49       39.01      6.05 o 
   4   3   8        0.01        1.17      4.30 o 
   5   3   8       25.47       19.72      5.34 o 
   6   3   8      388.76      358.99     24.22 o 
   7   3   8      774.92      770.66     25.67 o 
   8   3   8        0.23       -0.64      2.61 o 
   9   3   8        0.77       -4.02      4.02 o 
  10   3   8       23.73       26.50      6.66 o 
  11   3   8        7.46        8.14      7.82 o 
 -10   4   8        0.38        4.20      6.44 o 
  -9   4   8       13.43       23.09      9.36 o 
  -8   4   8       14.02       14.53      5.87 o 
  -7   4   8      111.57      106.98      7.23 o 
  -6   4   8      371.85      387.44     14.58 o 
  -5   4   8       77.25       89.77      7.82 o 
  -4   4   8      158.55      172.24      8.18 o 
  -3   4   8      597.82      632.31     14.48 o 
  -2   4   8      233.82      251.97      7.58 o 
  -1   4   8      733.92      767.39     12.67 o 
   0   4   8       37.04       35.19      3.17 o 
   1   4   8     1826.04     2053.11     45.55 o 
   2   4   8      518.92      576.31     24.78 o 
   3   4   8       58.27       43.02      7.94 o 
   4   4   8        6.24       -0.53      5.06 o 
   5   4   8       76.05       93.88     11.81 o 
   6   4   8      261.33      285.93     21.41 o 
   7   4   8      512.88      553.54     16.70 o 
   8   4   8       33.61       33.44      4.63 o 
   9   4   8        7.02        4.03      2.40 o 
  10   4   8       61.23       60.62      8.89 o 
  11   4   8       18.49       22.18      6.49 o 
  -9   5   8        7.39       11.36      7.21 o 
  -8   5   8        0.05        1.15      4.37 o 
  -7   5   8        9.71        7.25      2.43 o 
  -6   5   8      131.01      129.52      7.69 o 
  -5   5   8       54.77       51.02      9.08 o 
  -4   5   8       69.14       77.12      6.00 o 
  -3   5   8      352.12      327.64     11.05 o 
  -2   5   8      209.11      220.90      8.65 o 
  -1   5   8      220.82      240.25      7.62 o 
   0   5   8       16.84        8.24      1.97 o 
   1   5   8       22.81       30.12      3.08 o 
   2   5   8      115.97      115.50      7.58 o 
   3   5   8        4.60        6.26      3.82 o 
   4   5   8       85.35       76.60     10.41 o 
   5   5   8        0.31        4.18      5.27 o 
   6   5   8        4.57       10.30      5.94 o 
   7   5   8       93.76       94.62     12.36 o 
   8   5   8       22.81       28.47      4.45 o 
   9   5   8       45.61       43.82      5.87 o 
  10   5   8       11.63       17.81      5.55 o 
  11   5   8        9.47        7.43      7.42 o 
  -9   6   8       13.45        5.16      5.12 o 
  -8   6   8       44.89       55.67     12.45 o 
  -7   6   8        0.69       -2.71      3.86 o 
  -6   6   8      214.92      217.28      9.96 o 
  -5   6   8      908.48      883.90     23.54 o 
  -4   6   8       45.91       48.16      3.99 o 
  -3   6   8       79.08       92.88      4.14 o 
  -2   6   8       23.39       24.19      6.04 o 
  -1   6   8       24.01       33.64      3.71 o 
   0   6   8        1.40       -0.10      0.96 o 
   1   6   8      288.44      239.18      8.04 o 
   2   6   8      184.31      216.42     23.18 o 
   3   6   8      757.10      740.49     31.12 o 
   4   6   8       33.81       27.45      6.75 o 
   5   6   8      778.23      721.16     32.52 o 
   6   6   8       59.58       67.17     10.84 o 
   7   6   8       40.48       42.87      6.32 o 
   8   6   8       28.66       32.57      4.96 o 
   9   6   8       16.68       16.90      3.90 o 
  10   6   8        1.98        4.05      2.89 o 
  11   6   8        6.24       15.05      5.42 o 
  -9   7   8        2.16       15.57      8.38 o 
  -8   7   8        0.05        7.96      6.89 o 
  -7   7   8       15.37       14.37      4.85 o 
  -6   7   8      365.40      381.02     18.33 o 
  -5   7   8      321.52      318.78     13.44 o 
  -4   7   8       28.26       46.83      5.37 o 
  -3   7   8      163.99      160.52      8.50 o 
  -2   7   8       43.66       45.65      4.44 o 
  -1   7   8       25.90       31.69      3.58 o 
   0   7   8       36.15       52.47      6.49 o 
   1   7   8       13.19        8.21      1.91 o 
   2   7   8        0.16       -0.88      2.43 o 
   3   7   8      330.10      346.32     21.79 o 
   4   7   8        2.81        1.82      2.30 o 
   5   7   8       52.07       42.95      9.35 o 
   6   7   8       49.61       53.07      7.51 o 
   7   7   8      103.41      106.87      8.24 o 
   8   7   8      107.88      108.94      8.56 o 
   9   7   8       36.67       44.15      5.77 o 
  10   7   8        7.49        4.34      2.90 o 
  11   7   8        0.61        0.61      2.76 o 
  -8   8   8        4.90       14.73      8.50 o 
  -7   8   8        1.88        5.85      4.36 o 
  -6   8   8       43.93       39.73      7.37 o 
  -5   8   8      124.77      116.86      8.82 o 
  -4   8   8       10.34        6.74      5.89 o 
  -3   8   8      702.85      741.06     18.71 o 
  -2   8   8       12.85       10.18      4.17 o 
  -1   8   8        0.07        2.18      2.96 o 
   0   8   8       87.39       81.70      5.17 o 
   1   8   8       10.16        5.85      1.87 o 
   2   8   8       32.94       30.62      2.88 o 
   3   8   8       73.96       68.17      4.68 o 
   4   8   8      306.42      316.61     11.70 o 
   5   8   8       23.67       27.92      5.35 o 
   6   8   8       81.67       91.01     11.82 o 
   7   8   8        1.74       -1.17      3.10 o 
   8   8   8        1.22        0.95      2.81 o 
   9   8   8      325.92      367.13     16.24 o 
  10   8   8      145.64      139.27      9.20 o 
  11   8   8       29.39       37.15      5.95 o 
  -8   9   8       52.14       87.44     14.42 o 
  -7   9   8        2.81        1.63      3.70 o 
  -6   9   8        4.00        7.06      3.65 o 
  -5   9   8       29.50       24.58      4.52 o 
  -4   9   8      180.23      194.88     10.86 o 
  -3   9   8      174.80      165.54      9.36 o 
  -2   9   8        4.75        2.88      2.34 o 
  -1   9   8       99.63       96.34      6.29 o 
   0   9   8        0.88       -0.21      1.58 o 
   1   9   8        1.27        2.84      1.26 o 
   2   9   8        4.43        4.75      0.90 o 
   3   9   8       12.67       13.39      1.58 o 
   4   9   8       21.92       26.50      2.61 o 
   5   9   8       67.14       61.78      7.29 o 
   6   9   8       72.75       79.34     12.26 o 
   7   9   8      191.42      218.36     16.71 o 
   8   9   8       24.56       29.61      4.82 o 
   9   9   8       82.66       81.05      8.65 o 
  10   9   8        0.86        2.21      3.81 o 
  11   9   8        1.41        1.48      3.52 o 
  -7  10   8        0.71        5.00      4.48 o 
  -6  10   8       20.39       19.41      4.61 o 
  -5  10   8        8.10       12.02      3.90 o 
  -4  10   8      166.06      155.97      9.85 o 
  -3  10   8        4.38        4.92      4.00 o 
  -2  10   8      209.84      222.68     10.20 o 
  -1  10   8       32.91       35.35      6.92 o 
   0  10   8       48.99       48.05      3.91 o 
   1  10   8       10.66       15.52      4.92 o 
   2  10   8        1.53       -1.51      6.38 o 
   3  10   8       35.67       39.56      3.42 o 
   4  10   8      154.48      150.69      8.79 o 
   5  10   8       95.01      105.31     10.46 o 
   6  10   8        0.93        0.94      3.22 o 
   7  10   8       96.83      116.08     11.35 o 
   8  10   8        2.63        1.89      4.62 o 
   9  10   8        1.92        3.28      3.41 o 
  10  10   8        3.26        6.32      3.81 o 
  11  10   8       19.52       25.24      7.29 o 
  -6  11   8       59.47       84.25     11.22 o 
  -5  11   8        0.34        1.11      8.60 o 
  -4  11   8        0.27        1.26      2.46 o 
  -3  11   8        0.21       -2.26      2.99 o 
  -2  11   8        4.30       -0.15      3.24 o 
  -1  11   8      263.53      229.43     15.69 o 
   0  11   8       93.21       83.55      9.02 o 
   1  11   8        6.97        9.85      4.07 o 
   2  11   8       61.47       60.55      7.71 o 
   3  11   8       12.04       13.25      3.24 o 
   4  11   8      659.56      650.69     18.11 o 
   5  11   8       26.46       13.27      5.24 o 
   6  11   8       28.25       31.07      5.03 o 
   7  11   8      363.96      370.26     19.15 o 
   8  11   8       83.39      107.85     11.16 o 
   9  11   8       34.64       28.93      6.70 o 
  10  11   8        0.71        9.42      4.04 o 
  -5  12   8        8.20        7.71      4.76 o 
  -4  12   8        0.62        1.53      4.13 o 
  -3  12   8        0.16       -1.47      9.45 o 
  -2  12   8      157.77      138.17     15.02 o 
  -1  12   8       50.67       54.03      8.32 o 
   0  12   8       54.79       52.63      7.74 o 
   1  12   8       46.09       39.42      6.56 o 
   2  12   8        1.17        1.60      6.53 o 
   3  12   8        0.26        3.50      4.10 o 
   4  12   8      434.00      453.21     15.58 o 
   5  12   8      180.89      192.48     12.87 o 
   6  12   8      701.33      751.96     26.49 o 
   7  12   8      441.50      463.98     21.98 o 
   8  12   8       78.36      101.00      8.74 o 
   9  12   8       74.04       77.92      8.10 o 
  10  12   8       22.04       25.35      6.49 o 
  -5  13   8       21.69       22.72      7.56 o 
  -4  13   8        0.08       -6.34      6.34 o 
  -3  13   8        0.86        8.80     10.42 o 
  -2  13   8       16.24        1.08      6.64 o 
  -1  13   8      108.69       94.61     11.39 o 
   0  13   8       62.40       49.82      7.81 o 
   1  13   8        8.04       -2.55     14.24 o 
   2  13   8       72.42       76.01     13.17 o 
   3  13   8       70.26       79.03      9.99 o 
   4  13   8      242.38      221.03     11.26 o 
   5  13   8       16.70       20.76      4.99 o 
   6  13   8      109.46      102.27     10.26 o 
   7  13   8        1.56        8.80      4.88 o 
   8  13   8       32.50       47.89      7.97 o 
   9  13   8       37.46       37.18      7.50 o 
  10  13   8        8.07       27.05      7.08 o 
  -4  14   8       10.73        5.44      4.66 o 
  -3  14   8       16.00        2.61      9.80 o 
  -2  14   8        1.09       14.88      6.83 o 
  -1  14   8       39.31       35.84      7.71 o 
   0  14   8        5.77        5.69     12.95 o 
   1  14   8        1.56        1.61      3.72 o 
   2  14   8        0.58       -3.36      4.35 o 
   3  14   8       56.55       47.15      9.86 o 
   4  14   8       80.73      108.28     11.85 o 
   5  14   8        4.58        1.08      6.77 o 
   6  14   8      140.50      147.84     12.38 o 
   7  14   8       68.25       72.13      9.52 o 
   8  14   8        1.84        1.04      3.16 o 
   9  14   8       66.54       81.83     10.81 o 
  -2  15   8        0.97        5.50      5.34 o 
  -1  15   8        5.75       10.23      5.51 o 
   0  15   8        3.26        7.74      5.37 o 
   1  15   8        4.31       -3.65      4.47 o 
   2  15   8        5.30        1.25      4.77 o 
   3  15   8       87.86      116.33     12.76 o 
   4  15   8       56.13       60.17      9.35 o 
   5  15   8      242.98      284.00     28.00 o 
   6  15   8       11.99       29.34     11.53 o 
   7  15   8        2.20        3.51      6.50 o 
   8  15   8       16.63       23.07      6.64 o 
  -1  16   8        0.53       15.86     10.15 o 
   0  16   8        3.81       11.69      5.52 o 
   1  16   8        0.45       -0.33      7.79 o 
   2  16   8       15.05        9.72      6.15 o 
   3  16   8       32.27       22.24      6.50 o 
   4  16   8        1.01        1.21      4.02 o 
   5  16   8       29.10       18.45      6.52 o 
   6  16   8        1.30        7.25      7.96 o 
   7  16   8        0.33        3.78      5.92 o 
   2  17   8        7.15       10.00      5.61 o 
   3  17   8        9.10       10.15      5.36 o 
   4  17   8        7.44        8.21      5.27 o 
   5  17   8        7.59        8.66      5.70 o 
  -6 -12   9       14.27        9.83      4.14 o 
  -5 -12   9        3.36        0.17      4.55 o 
  -4 -12   9        1.43        6.49      5.72 o 
  -3 -12   9        2.60        8.17      6.70 o 
  -2 -12   9        0.23       -6.64      7.00 o 
  -1 -12   9        8.14        7.39      5.81 o 
  -7 -11   9        3.28        2.72      3.52 o 
  -6 -11   9        0.10        0.54      3.21 o 
  -5 -11   9        0.01       -1.53      3.17 o 
  -4 -11   9        0.51        0.58      4.73 o 
  -3 -11   9        1.75        1.23      4.38 o 
  -2 -11   9        8.51        5.24      4.94 o 
  -1 -11   9        5.45       -0.37      4.98 o 
   0 -11   9       17.85        9.16      4.92 o 
   1 -11   9       10.86        6.10      6.36 o 
  -8 -10   9       12.86       11.40      7.51 o 
  -7 -10   9        2.47       -2.44      4.77 o 
  -6 -10   9       36.54       32.31      6.86 o 
  -5 -10   9        0.42       -0.05      2.84 o 
  -4 -10   9        1.63        6.92      4.06 o 
  -3 -10   9        0.17       -2.06      3.97 o 
  -2 -10   9        9.02        1.53      4.74 o 
  -1 -10   9        7.97       -1.28      7.21 o 
   0 -10   9       28.72       23.81      9.02 o 
   1 -10   9        4.98       -4.41      7.74 o 
   2 -10   9       10.22        8.02      6.37 o 
   3 -10   9        0.00       -2.83      4.47 o 
  -9  -9   9        1.73        3.31      6.68 o 
  -8  -9   9        7.70       14.56      7.35 o 
  -7  -9   9       85.92       90.90     15.65 o 
  -6  -9   9       16.35       14.49      7.10 o 
  -5  -9   9       18.46       13.25      6.85 o 
  -4  -9   9       13.02        8.09      3.15 o 
  -3  -9   9        1.55        4.08      2.59 o 
  -2  -9   9        4.49        7.18      4.90 o 
  -1  -9   9       10.59       23.36      7.75 o 
   0  -9   9        5.14       -4.30      5.66 o 
   1  -9   9        6.73        8.83      4.68 o 
   2  -9   9        4.24        9.64      4.78 o 
   3  -9   9        0.01        5.13      5.97 o 
   4  -9   9       31.71       29.97     19.37 o 
  -9  -8   9        5.51        7.69      6.61 o 
  -8  -8   9        8.09       18.33      9.34 o 
  -7  -8   9       21.50       21.40      8.32 o 
  -6  -8   9        0.64        7.52      5.95 o 
  -5  -8   9        0.07        4.86      3.19 o 
  -4  -8   9       29.59       38.10      6.39 o 
  -3  -8   9        2.28        0.76      3.04 o 
  -2  -8   9        0.81       -0.70      2.33 o 
  -1  -8   9       18.23       13.98      3.27 o 
   0  -8   9        3.95        1.77      5.11 o 
   1  -8   9       16.76       24.79      7.76 o 
   2  -8   9      194.18      177.22     15.25 o 
   3  -8   9      111.19       98.99     26.42 o 
   4  -8   9        0.65        3.01      7.60 o 
   5  -8   9        0.07       13.86     10.44 o 
 -10  -7   9        1.69        4.18      4.96 o 
  -9  -7   9        7.18       13.86      7.36 o 
  -8  -7   9        0.00        7.38      5.72 o 
  -7  -7   9       11.76       22.79      8.17 o 
  -6  -7   9       17.28       20.20      7.37 o 
  -5  -7   9        8.78        1.38      2.78 o 
  -4  -7   9        0.11        4.17      4.06 o 
  -3  -7   9        1.66       13.74      7.41 o 
  -2  -7   9        2.79        4.37      1.85 o 
  -1  -7   9        5.61        1.66      1.55 o 
   0  -7   9      118.20      119.57      7.93 o 
   1  -7   9       60.71       61.07      6.63 o 
   2  -7   9       61.18       59.53     20.44 o 
   3  -7   9        6.46        9.50     13.42 o 
   4  -7   9        5.98       16.88      9.44 o 
   5  -7   9        0.01        3.66      6.30 o 
   6  -7   9       36.00       56.90     15.12 o 
 -10  -6   9        0.50       -7.42      7.42 o 
  -9  -6   9       10.68        2.97      5.42 o 
  -8  -6   9        0.00       -1.26      4.85 o 
  -7  -6   9        8.98       14.95      7.42 o 
  -6  -6   9       38.46       44.93     10.70 o 
  -5  -6   9        8.68       10.83      3.30 o 
  -4  -6   9        0.61        0.36      2.74 o 
  -3  -6   9       19.48       16.30      5.68 o 
  -2  -6   9      105.70      119.61      8.87 o 
  -1  -6   9       12.17        8.30      1.87 o 
   0  -6   9       12.26       20.78      5.81 o 
   1  -6   9       13.71       10.51     19.09 o 
   2  -6   9       48.81       42.83     11.37 o 
   3  -6   9       58.33       77.14     15.37 o 
   4  -6   9      125.54      153.71     20.33 o 
   5  -6   9       12.60       19.68      9.83 o 
   6  -6   9        4.47        4.38      7.60 o 
 -10  -5   9        0.95       -5.02      5.02 o 
  -9  -5   9        0.03       -4.32      6.69 o 
  -8  -5   9        1.75        9.93      6.62 o 
  -7  -5   9        5.03        2.52      4.19 o 
  -6  -5   9        0.01       -4.38      6.06 o 
  -5  -5   9        5.48        9.40      4.20 o 
  -4  -5   9       92.69      102.73      9.82 o 
  -3  -5   9        4.63        9.37      5.10 o 
  -2  -5   9       11.28       12.27      5.82 o 
  -1  -5   9       10.38       11.86      8.88 o 
   0  -5   9        8.67        8.69      2.88 o 
   1  -5   9        2.01       14.53      8.50 o 
   2  -5   9      170.65      174.10     19.04 o 
   3  -5   9       61.70       99.19     15.51 o 
   4  -5   9       83.73      100.25     16.50 o 
   5  -5   9        5.55       -0.29      6.22 o 
   6  -5   9       33.57       41.43     11.70 o 
   7  -5   9        0.02       -2.42      6.23 o 
 -10  -4   9        0.40        4.08      5.52 o 
  -9  -4   9        0.95       -0.73      5.44 o 
  -8  -4   9        0.34        2.96      4.67 o 
  -7  -4   9        0.40       -0.11      4.27 o 
  -6  -4   9       84.82       76.11     12.61 o 
  -5  -4   9        5.56        6.19      2.48 o 
  -4  -4   9        0.06        0.54      3.93 o 
  -3  -4   9        8.67        3.31      3.04 o 
  -2  -4   9        8.04       17.79      5.62 o 
  -1  -4   9      394.03      391.36     14.54 o 
   0  -4   9      206.58      215.45     18.10 o 
   1  -4   9      116.88      130.65     14.98 o 
   2  -4   9       39.28       59.54     11.67 o 
   3  -4   9        0.49        6.07      6.77 o 
   4  -4   9       99.20      117.76     16.77 o 
   5  -4   9        3.31        0.52      5.14 o 
   6  -4   9        0.07       -1.62      6.67 o 
   7  -4   9        7.04       20.07      9.76 o 
   8  -4   9        7.61        2.72      6.15 o 
 -11  -3   9        7.03       13.80      8.51 o 
 -10  -3   9        0.17        6.11      7.32 o 
  -9  -3   9       10.13        4.26      6.09 o 
  -8  -3   9        9.38       10.47      7.14 o 
  -7  -3   9       10.51       28.88      9.53 o 
  -6  -3   9        0.10        9.66      7.20 o 
  -5  -3   9       11.83       15.68      2.58 o 
  -4  -3   9        5.05        5.50      1.64 o 
  -3  -3   9        4.52        5.20      2.08 o 
  -2  -3   9      253.85      243.29     15.71 o 
  -1  -3   9      190.61      195.98      6.56 o 
   0  -3   9      113.75      106.31     12.48 o 
   1  -3   9      295.65      314.33     17.34 o 
   2  -3   9        3.80       -4.06      5.16 o 
   3  -3   9       69.53       70.08     12.01 o 
   4  -3   9      495.28      505.51     31.59 o 
   5  -3   9      183.77      150.51     18.47 o 
   6  -3   9        8.03        5.82      5.04 o 
   7  -3   9        2.92        6.39      5.81 o 
   8  -3   9        1.09       -8.62      8.62 o 
 -11  -2   9        4.52        5.28      6.83 o 
 -10  -2   9        0.58       -6.62      6.62 o 
  -9  -2   9        9.00        4.53      5.61 o 
  -8  -2   9        0.28       -4.26      5.80 o 
  -7  -2   9        4.97        4.48      6.33 o 
  -6  -2   9       41.89       37.98      9.55 o 
  -5  -2   9       62.39       54.31      6.19 o 
  -4  -2   9      213.47      209.79     10.67 o 
  -3  -2   9      402.70      405.81     18.95 o 
  -2  -2   9        1.95        8.41      4.56 o 
  -1  -2   9      349.25      329.09     18.59 o 
   0  -2   9     1582.30     1627.48     43.42 o 
   1  -2   9      163.59      195.71     15.97 o 
   2  -2   9       16.37       14.98      5.96 o 
   3  -2   9       89.60       71.11     11.42 o 
   4  -2   9      226.60      249.57     21.46 o 
   5  -2   9       23.84       14.48      5.27 o 
   6  -2   9       49.83       30.49      8.80 o 
   7  -2   9       11.06       12.37      7.17 o 
   8  -2   9       40.06       28.13     10.17 o 
   9  -2   9       10.90       29.37     10.18 o 
 -11  -1   9       21.87       15.49     12.10 o 
 -10  -1   9       30.43       41.68     11.54 o 
  -9  -1   9        3.84        7.80      6.51 o 
  -8  -1   9        6.73        3.96      6.23 o 
  -7  -1   9        1.88       -4.56      5.92 o 
  -6  -1   9      189.92      163.94     18.19 o 
  -5  -1   9      187.92      175.91      5.60 o 
  -4  -1   9       74.38       60.88      3.72 o 
  -3  -1   9        0.29       -0.75      1.66 o 
  -2  -1   9       17.88       12.20      3.98 o 
  -1  -1   9      189.62      212.96     14.60 o 
   0  -1   9        7.71        1.96      4.22 o 
   1  -1   9      355.47      346.26     21.09 o 
   2  -1   9      148.93      137.69     13.40 o 
   3  -1   9       61.06       61.55      9.85 o 
   4  -1   9        7.53        5.92      4.95 o 
   5  -1   9      352.45      361.15     26.03 o 
   6  -1   9        0.04       -9.15      9.15 o 
   7  -1   9       51.65       49.31     11.13 o 
   8  -1   9        0.10        7.28      6.40 o 
   9  -1   9        0.00        9.90      8.68 o 
 -10   0   9       41.55       48.89     13.28 o 
  -9   0   9        1.32       -2.08      5.23 o 
  -8   0   9       50.95       54.67     11.54 o 
  -7   0   9        2.85        6.28      4.59 o 
  -6   0   9       66.14       61.39     11.31 o 
  -5   0   9      144.71      145.46      4.97 o 
  -4   0   9       20.28       18.26      1.59 o 
  -3   0   9      827.20      853.53     15.27 o 
  -2   0   9      334.92      346.17     11.86 o 
  -1   0   9      671.28      720.46     30.16 o 
   0   0   9      425.37      429.79     11.13 o 
   1   0   9       27.73       27.59      6.68 o 
   2   0   9      141.77      119.87     15.90 o 
   3   0   9        0.47        7.18      6.63 o 
   4   0   9      443.09      446.01     26.30 o 
   5   0   9      737.53      739.22     36.18 o 
   6   0   9       13.11        6.27      5.38 o 
   7   0   9       77.62       82.44     13.94 o 
   8   0   9       56.38       53.40     12.36 o 
   9   0   9        3.02        9.71      7.18 o 
  10   0   9      136.97      170.12     21.43 o 
 -10   1   9        6.23       -0.23      9.56 o 
  -9   1   9       18.81       28.86      9.74 o 
  -8   1   9       32.11       29.91     10.22 o 
  -7   1   9        7.95        8.02      6.98 o 
  -6   1   9      100.43       93.73      7.00 o 
  -5   1   9       15.36       19.98      2.49 o 
  -4   1   9     1308.30     1355.60     18.01 o 
  -3   1   9      437.29      418.53      8.29 o 
  -2   1   9       93.24       84.01      4.72 o 
  -1   1   9      883.54     1010.73     19.65 o 
   0   1   9      276.75      290.47      9.56 o 
   1   1   9      668.06      681.81     27.09 o 
   2   1   9      475.65      521.42     25.42 o 
   3   1   9      134.99      141.15      6.97 o 
   4   1   9       22.51       26.43      7.21 o 
   5   1   9     2139.39     2098.92     58.69 o 
   6   1   9      260.85      248.63     21.59 o 
   7   1   9        8.20       14.68      6.66 o 
   8   1   9        8.76        5.55      5.63 o 
   9   1   9        9.64       10.09      6.64 o 
  10   1   9        4.01       14.72      8.36 o 
 -10   2   9       33.05       43.53      8.53 o 
  -9   2   9       33.89       41.20      7.48 o 
  -8   2   9        1.95        6.02      6.14 o 
  -7   2   9      133.44      128.44     16.92 o 
  -6   2   9       73.00       71.75      7.77 o 
  -5   2   9      272.48      269.54      8.50 o 
  -4   2   9       16.19       18.58      2.37 o 
  -3   2   9       13.77        9.04      1.35 o 
  -2   2   9       67.92       72.29      4.27 o 
  -1   2   9      333.40      380.08     10.93 o 
   0   2   9      867.76      937.29     18.09 o 
   1   2   9     1453.56     1435.78     24.21 o 
   2   2   9       51.83       65.23      9.35 o 
   3   2   9       10.08        7.20      2.33 o 
   4   2   9       57.11       63.71     10.40 o 
   5   2   9      475.49      446.93     27.06 o 
   6   2   9       25.20       24.46      8.08 o 
   7   2   9       26.57       19.47      7.53 o 
   8   2   9        0.62       10.66      6.02 o 
   9   2   9        0.94       13.16      6.84 o 
  10   2   9        1.14        0.04      4.97 o 
 -10   3   9       27.51       25.86     10.89 o 
  -9   3   9       16.67       16.00      5.00 o 
  -8   3   9       15.41       16.68      4.54 o 
  -7   3   9       76.93       91.32     15.14 o 
  -6   3   9      317.63      321.98     13.82 o 
  -5   3   9       48.23       51.13      4.25 o 
  -4   3   9      421.36      405.48      9.99 o 
  -3   3   9      242.94      265.45      7.78 o 
  -2   3   9      236.10      240.82      8.37 o 
  -1   3   9      107.17       89.06      4.26 o 
   0   3   9      271.52      313.59     11.20 o 
   1   3   9      157.43      172.12      8.72 o 
   2   3   9      153.65      194.64     15.42 o 
   3   3   9       80.13       72.56      6.09 o 
   4   3   9       76.44       65.87      9.98 o 
   5   3   9      153.50      139.36     15.15 o 
   6   3   9       90.56       61.64     10.70 o 
   7   3   9       36.13       37.33      9.15 o 
   8   3   9       89.50       81.35     13.22 o 
   9   3   9       24.20       36.42     10.05 o 
  10   3   9        9.49       14.84      6.18 o 
 -10   4   9        4.55        8.27      6.89 o 
  -9   4   9        2.23        1.10      3.90 o 
  -8   4   9       68.35       74.52      8.58 o 
  -7   4   9      521.19      563.79     21.35 o 
  -6   4   9     1426.18     1469.27     31.16 o 
  -5   4   9       31.96       43.62      9.08 o 
  -4   4   9        3.06        9.74      3.80 o 
  -3   4   9       55.67       61.60      4.86 o 
  -2   4   9     1186.06     1244.42     17.85 o 
  -1   4   9       61.72       62.96      3.93 o 
   0   4   9      241.55      290.16      9.07 o 
   1   4   9      787.01      879.41     31.63 o 
   2   4   9       41.72       68.71      9.72 o 
   3   4   9        1.16        0.12      4.30 o 
   4   4   9      256.19      250.56     18.78 o 
   5   4   9        2.12       -6.01      6.01 o 
   6   4   9      745.31      732.92     35.11 o 
   7   4   9        4.82       -2.71      5.53 o 
   8   4   9        0.91        2.11      5.02 o 
   9   4   9       42.48       44.55      9.49 o 
  10   4   9        0.00       -0.52      5.86 o 
  -9   5   9       12.51       11.91      8.09 o 
  -8   5   9       35.14       25.42      8.28 o 
  -7   5   9      108.98      118.01     15.88 o 
  -6   5   9       58.06       77.15      5.99 o 
  -5   5   9       28.32       25.47      5.22 o 
  -4   5   9       45.24       48.76      4.97 o 
  -3   5   9       73.07       70.72      5.58 o 
  -2   5   9       39.57       29.44      3.51 o 
  -1   5   9       32.74       40.11      3.96 o 
   0   5   9      141.63      143.54      8.45 o 
   1   5   9        7.23        9.87      3.09 o 
   2   5   9      502.02      558.88     26.63 o 
   3   5   9      237.22      256.74     18.67 o 
   4   5   9      145.38      176.45     16.26 o 
   5   5   9        7.24       10.15      6.19 o 
   6   5   9      218.35      226.03     19.90 o 
   7   5   9      139.59      170.27     18.33 o 
   8   5   9      129.16      133.54     16.81 o 
   9   5   9        4.97        8.04      3.97 o 
  10   5   9        9.82       23.08      8.50 o 
  11   5   9        0.88        3.95      3.93 o 
  -9   6   9       17.77       19.83      7.92 o 
  -8   6   9        1.45       -4.28      4.96 o 
  -7   6   9       47.51       36.64      6.98 o 
  -6   6   9       12.90       11.54      3.33 o 
  -5   6   9      231.87      249.61     11.41 o 
  -4   6   9      185.27      166.11     16.04 o 
  -3   6   9       12.98        8.14      2.37 o 
  -2   6   9       21.71       18.45      5.38 o 
  -1   6   9        5.98        3.45      1.92 o 
   0   6   9      152.77      167.34      5.90 o 
   1   6   9       74.70       64.82      4.55 o 
   2   6   9       90.99      100.27      7.19 o 
   3   6   9       54.24       67.00      9.83 o 
   4   6   9       64.71       67.75     10.44 o 
   5   6   9       54.70       46.78      9.88 o 
   6   6   9       78.71       84.35     12.18 o 
   7   6   9        6.99        9.98      7.04 o 
   8   6   9       33.83       48.48     10.53 o 
   9   6   9       66.03       64.28     11.29 o 
  10   6   9       36.33       37.99      9.52 o 
  11   6   9        1.77        5.03      6.68 o 
  -8   7   9       19.63       13.26      6.81 o 
  -7   7   9        0.11       -2.79      2.79 o 
  -6   7   9       42.06       57.05      6.56 o 
  -5   7   9      338.74      335.41     16.38 o 
  -4   7   9      381.21      401.18     14.28 o 
  -3   7   9       22.95       15.66      6.94 o 
  -2   7   9        4.24        3.02      2.36 o 
  -1   7   9      176.27      180.03      8.32 o 
   0   7   9        8.89       10.90      2.05 o 
   1   7   9      260.38      271.22      9.59 o 
   2   7   9        4.20        4.10      2.47 o 
   3   7   9      298.67      270.59     19.92 o 
   4   7   9       10.32        7.53      5.49 o 
   5   7   9       14.90       12.00      5.76 o 
   6   7   9       88.15       88.36     12.52 o 
   7   7   9       34.67       30.86      8.01 o 
   8   7   9      197.10      173.78     19.12 o 
   9   7   9       90.18       87.23      9.79 o 
  10   7   9       68.91       76.56      9.32 o 
  11   7   9        4.89       13.29      7.07 o 
  -8   8   9       31.95       49.48      9.06 o 
  -7   8   9        0.17       -0.72      4.23 o 
  -6   8   9        0.03        5.64      3.81 o 
  -5   8   9       15.36       27.67      4.80 o 
  -4   8   9      138.25      158.57      9.55 o 
  -3   8   9      325.96      323.05     12.59 o 
  -2   8   9      144.69      159.42      8.26 o 
  -1   8   9       18.13       18.29      4.54 o 
   0   8   9       74.59       61.53      4.90 o 
   1   8   9      507.70      446.81     10.89 o 
   2   8   9      128.71      119.07      9.53 o 
   3   8   9        9.46       11.44      6.62 o 
   4   8   9      116.63      107.72      7.55 o 
   5   8   9       52.90       69.04     11.19 o 
   6   8   9       17.96       24.71      7.16 o 
   7   8   9        0.19        2.62      3.69 o 
   8   8   9       23.96       26.58      8.21 o 
   9   8   9       20.89       19.79      7.34 o 
  10   8   9       69.41       62.00      8.76 o 
  11   8   9        1.60        6.66      5.33 o 
  -7   9   9       12.00       12.26      9.99 o 
  -6   9   9        6.09       -1.15      3.33 o 
  -5   9   9        0.34        2.27      3.73 o 
  -4   9   9      237.63      245.45     12.14 o 
  -3   9   9       59.48       56.05      5.50 o 
  -2   9   9       95.33       79.31      6.03 o 
  -1   9   9      146.36      152.11      7.95 o 
   0   9   9       46.56       35.69      3.86 o 
   1   9   9        8.82       19.41      3.29 o 
   2   9   9       52.52       52.09      3.70 o 
   3   9   9       10.08        9.43      2.79 o 
   4   9   9       29.69       28.72      8.48 o 
   5   9   9      228.79      229.25     20.74 o 
   6   9   9      147.86      170.44     12.55 o 
   7   9   9        0.47        2.32      4.95 o 
   8   9   9      208.86      206.25     14.92 o 
   9   9   9      176.49      159.20     14.43 o 
  10   9   9        0.07        3.07      8.05 o 
  11   9   9       10.72        9.27      6.09 o 
  -7  10   9       16.85       30.48      5.70 o 
  -6  10   9       14.63       21.25      5.12 o 
  -5  10   9        0.27       -1.44      2.57 o 
  -4  10   9       31.11       36.72      5.20 o 
  -3  10   9       20.38       33.20      5.16 o 
  -2  10   9      312.22      283.08     11.65 o 
  -1  10   9       67.04       68.87      6.57 o 
   0  10   9      495.98      507.69     12.89 o 
   1  10   9        0.95        0.24      2.38 o 
   2  10   9      578.86      512.97     24.60 o 
   3  10   9       89.98      108.23      4.54 o 
   4  10   9      229.67      218.22     14.34 o 
   5  10   9      510.78      528.62     20.78 o 
   6  10   9       11.84       21.15      5.23 o 
   7  10   9       74.51       94.82     10.07 o 
   8  10   9       19.66       21.14      5.34 o 
   9  10   9       15.51       14.03      4.76 o 
  10  10   9       54.06       52.09     13.69 o 
  -6  11   9       14.42       17.87     11.48 o 
  -5  11   9        0.01       -4.17      4.17 o 
  -4  11   9       28.13       23.74      7.29 o 
  -3  11   9        0.27       -0.22      4.42 o 
  -2  11   9        7.47       11.87      4.83 o 
  -1  11   9       91.15       70.21     10.14 o 
   0  11   9        0.77        3.83      5.19 o 
   1  11   9      377.32      329.51     17.95 o 
   2  11   9        1.99       -3.20      4.09 o 
   3  11   9        2.61        5.67      4.70 o 
   4  11   9      125.52      128.76     10.05 o 
   5  11   9      170.45      184.04     10.69 o 
   6  11   9      193.83      180.64     13.09 o 
   7  11   9       32.32       23.53      5.84 o 
   8  11   9       43.79       52.53      8.11 o 
   9  11   9        3.52        2.50      3.86 o 
  10  11   9        0.67        3.38      4.37 o 
  -5  12   9        0.54       -2.38      4.55 o 
  -4  12   9        0.20       -3.36      6.42 o 
  -3  12   9        3.77        4.50      4.80 o 
  -2  12   9      257.62      260.44     17.53 o 
  -1  12   9       62.20       51.30      8.04 o 
   0  12   9        0.37        3.90      3.62 o 
   1  12   9       27.34       21.38      5.70 o 
   2  12   9       67.24       68.25      9.18 o 
   3  12   9      149.19      171.14     23.40 o 
   4  12   9        4.54        5.34      2.76 o 
   5  12   9      310.91      296.38     16.12 o 
   6  12   9       87.64       75.87      8.72 o 
   7  12   9        0.12        1.32      3.06 o 
   8  12   9       48.03       36.44      7.14 o 
   9  12   9        0.77       10.53      4.76 o 
  10  12   9        3.86        4.39     13.35 o 
  -4  13   9        0.58       -1.28     13.19 o 
  -3  13   9        3.20        2.80     11.48 o 
  -2  13   9        6.64       13.87      5.70 o 
  -1  13   9        0.61        9.35      5.21 o 
   0  13   9       31.58       26.05      6.22 o 
   1  13   9      185.66      190.26     14.91 o 
   2  13   9      102.93      107.19     12.77 o 
   3  13   9      620.00      601.00     26.03 o 
   4  13   9      138.37      176.97     14.41 o 
   5  13   9       85.76       89.01      9.18 o 
   6  13   9       31.85       35.15      6.30 o 
   7  13   9        2.42        0.72      3.37 o 
   8  13   9       13.27        5.92      5.72 o 
   9  13   9       56.86       50.50     10.79 o 
  -3  14   9        4.64        1.39      6.78 o 
  -2  14   9       28.33       39.31      8.59 o 
  -1  14   9        0.40       -0.57      4.29 o 
   0  14   9        7.59        5.36      3.97 o 
   1  14   9       29.93       34.93      8.91 o 
   2  14   9        3.35       -4.91      4.91 o 
   3  14   9       53.60       58.71      9.17 o 
   4  14   9      118.48      122.88     12.57 o 
   5  14   9       10.12       -1.55      6.39 o 
   6  14   9      101.69      114.33     17.53 o 
   7  14   9        3.96        3.61      3.34 o 
   8  14   9       24.44       11.12      4.09 o 
   9  14   9        0.25        4.58      5.60 o 
  -2  15   9        0.00       12.62      6.12 o 
  -1  15   9        4.17        9.23      4.57 o 
   0  15   9       14.72        8.79      7.88 o 
   1  15   9        0.02       -3.13      4.51 o 
   2  15   9       29.73       17.85      5.44 o 
   3  15   9        0.01        2.55      3.76 o 
   4  15   9       11.10       24.41      6.71 o 
   5  15   9      138.10      183.27     22.26 o 
   6  15   9       10.36       15.58      8.85 o 
   7  15   9       20.60       43.22     12.61 o 
   8  15   9        5.44        3.98      5.44 o 
  -1  16   9       21.37       36.08     16.17 o 
   0  16   9        1.08        2.16      4.03 o 
   1  16   9        0.00        6.33      5.41 o 
   2  16   9        7.36        6.72      9.02 o 
   3  16   9        1.10       -6.12      7.31 o 
   4  16   9       23.69        8.53      6.09 o 
   5  16   9      103.80      124.92     19.46 o 
   6  16   9        0.25       10.07      8.96 o 
   7  16   9        4.55        6.85      7.46 o 
   2  17   9       13.96       23.08      7.30 o 
   3  17   9       43.67       48.29     13.30 o 
   4  17   9        4.18        6.61      5.56 o 
   5  17   9        0.05       -7.68      7.68 o 
  -6 -11  10        0.80        8.30      4.60 o 
  -5 -11  10        4.07        0.45      4.78 o 
  -4 -11  10        6.13       10.51      6.69 o 
  -2 -11  10       12.48        2.15      4.55 o 
  -1 -11  10        2.31        0.67      5.34 o 
   0 -11  10        0.14        0.54     13.70 o 
  -7 -10  10       16.81       23.38      8.55 o 
  -6 -10  10        3.96        2.21      3.05 o 
  -5 -10  10        0.11       -0.39      5.88 o 
  -4 -10  10        9.93       11.86      9.14 o 
  -3 -10  10       23.09       27.72     12.12 o 
  -2 -10  10        4.98        7.82     13.32 o 
  -1 -10  10        0.33        8.05     21.02 o 
   0 -10  10       82.44       99.42     11.67 o 
   1 -10  10       16.36       35.17      7.80 o 
   2 -10  10        0.53        7.94      9.62 o 
  -8  -9  10        1.94        2.11      4.92 o 
  -7  -9  10        1.71        6.99      6.21 o 
  -6  -9  10        1.88        4.80      5.90 o 
  -5  -9  10        1.37        3.91      4.58 o 
  -4  -9  10        0.08        1.21      2.71 o 
  -3  -9  10       23.34       22.46      7.44 o 
  -2  -9  10        0.21       -3.59     11.66 o 
  -1  -9  10       87.92      113.70     18.85 o 
   0  -9  10       33.83       27.44      6.10 o 
   1  -9  10        9.07       17.02     10.70 o 
   2  -9  10       33.07       25.77      6.59 o 
   3  -9  10        0.21        5.09      7.66 o 
  -9  -8  10        6.15        9.13      7.83 o 
  -8  -8  10        1.91        3.15      5.55 o 
  -7  -8  10        0.19        1.85      5.39 o 
  -6  -8  10        0.56       -6.20      6.92 o 
  -5  -8  10       10.55       10.64      5.55 o 
  -4  -8  10       23.22       24.11      5.39 o 
  -3  -8  10        0.06        7.53      3.29 o 
  -2  -8  10        0.32       12.45      7.61 o 
  -1  -8  10       20.15       23.64      5.43 o 
   0  -8  10        1.77        0.74      9.21 o 
   1  -8  10       17.98       30.64     10.28 o 
   2  -8  10      330.93      346.08     20.48 o 
   3  -8  10      161.40      168.99     22.98 o 
   4  -8  10        1.57       12.25      8.20 o 
  -9  -7  10       17.40       29.84     10.86 o 
  -8  -7  10        0.00        0.14      4.31 o 
  -7  -7  10        0.75        0.12      5.58 o 
  -6  -7  10        0.66        4.98      6.15 o 
  -5  -7  10        8.50        8.47      6.52 o 
  -4  -7  10        3.87        2.20      2.49 o 
  -3  -7  10       40.15       45.96      9.42 o 
  -2  -7  10        5.83        8.02      3.17 o 
  -1  -7  10        1.02        8.25      6.50 o 
   0  -7  10       12.96        9.77      7.62 o 
   1  -7  10      427.20      470.94     20.03 o 
   2  -7  10      336.64      357.34     29.54 o 
   3  -7  10        0.03        2.96      7.31 o 
   4  -7  10        1.58       11.95      8.41 o 
   5  -7  10        0.17        9.48      9.95 o 
 -10  -6  10        1.32        6.22      7.73 o 
  -9  -6  10        0.00        4.87      5.99 o 
  -8  -6  10       12.54       14.39      7.83 o 
  -7  -6  10        4.51       10.83      7.75 o 
  -6  -6  10        0.66       -5.79      5.79 o 
  -5  -6  10        1.24        2.70      4.92 o 
  -4  -6  10        0.35       -2.86      3.36 o 
  -3  -6  10       11.21       14.62      6.51 o 
  -2  -6  10       53.73       48.50      9.99 o 
  -1  -6  10       87.86      107.60      8.15 o 
   0  -6  10        6.55       10.17      3.95 o 
   1  -6  10        7.03       15.21      7.63 o 
   2  -6  10      112.45      107.87     16.36 o 
   3  -6  10      388.94      347.84     29.43 o 
   4  -6  10       26.48       30.62     11.39 o 
   5  -6  10        1.07        8.07      8.19 o 
   6  -6  10        4.29       -3.61      6.43 o 
 -10  -5  10        0.20        5.73      6.11 o 
  -9  -5  10        2.40       -1.13      4.93 o 
  -8  -5  10        0.08        4.83      4.83 o 
  -7  -5  10        4.79       16.88      8.06 o 
  -6  -5  10        3.08       11.04      5.67 o 
  -5  -5  10        3.05        5.59      2.73 o 
  -4  -5  10        0.30        2.77      2.88 o 
  -3  -5  10      156.72      169.87     14.46 o 
  -2  -5  10      273.70      259.55     19.19 o 
  -1  -5  10       92.99      124.43      7.09 o 
   0  -5  10       81.99       85.19      8.65 o 
   1  -5  10        4.98       15.23      6.67 o 
   2  -5  10      287.22      293.51     24.81 o 
   3  -5  10       26.65       30.86     10.83 o 
   4  -5  10      192.38      195.62     22.23 o 
   5  -5  10      138.40      173.57     21.75 o 
   6  -5  10       19.01       25.96      9.67 o 
   7  -5  10       11.12        4.08      6.13 o 
 -10  -4  10        1.75       -2.46      6.70 o 
  -9  -4  10        5.63       16.67      8.13 o 
  -8  -4  10        7.60       12.66      7.66 o 
  -7  -4  10        5.82       12.10      7.08 o 
  -6  -4  10       23.34       19.35      8.23 o 
  -5  -4  10        0.20       -2.29      2.29 o 
  -4  -4  10        0.14        3.35      2.99 o 
  -3  -4  10      113.53      104.89     10.63 o 
  -2  -4  10       79.25       78.72     10.16 o 
  -1  -4  10      294.93      292.59      9.43 o 
   0  -4  10       33.47       33.11      8.27 o 
   1  -4  10       61.62       57.17     10.53 o 
   2  -4  10        6.54        8.62      6.47 o 
   3  -4  10      520.85      508.32     32.81 o 
   4  -4  10      157.62      147.47     18.56 o 
   5  -4  10       41.16       52.53     12.16 o 
   6  -4  10        0.36        2.63      5.43 o 
   7  -4  10        2.11        2.37      6.20 o 
 -10  -3  10        1.34        2.65      5.81 o 
  -9  -3  10        0.05       -4.04      6.73 o 
  -8  -3  10        0.03        4.09      5.70 o 
  -7  -3  10       93.79       81.33     14.58 o 
  -6  -3  10       17.52       23.64      7.70 o 
  -5  -3  10       21.64       25.66      3.61 o 
  -4  -3  10       68.83       61.01      6.87 o 
  -3  -3  10       11.75       12.79      3.56 o 
  -2  -3  10       77.04       67.54      9.22 o 
  -1  -3  10       99.71       87.29      4.15 o 
   0  -3  10        0.84       -2.52      5.55 o 
   1  -3  10        4.71        3.12      1.42 o 
   2  -3  10       26.25       27.20      8.17 o 
   3  -3  10        0.76       -8.32      8.32 o 
   4  -3  10      215.58      190.72     20.31 o 
   5  -3  10        3.01       -1.92      4.78 o 
   6  -3  10       23.24        7.61      6.34 o 
   7  -3  10       19.30       19.44      7.97 o 
   8  -3  10        8.32       11.86      8.17 o 
 -10  -2  10        2.23        5.30      6.90 o 
  -9  -2  10       15.21        5.98      5.44 o 
  -8  -2  10        9.21        8.10      7.91 o 
  -7  -2  10        6.22        6.63      5.54 o 
  -6  -2  10        1.61        5.36      6.69 o 
  -5  -2  10        4.77        4.40      1.82 o 
  -4  -2  10      652.27      666.73     20.34 o 
  -3  -2  10       15.22       11.78      2.59 o 
  -2  -2  10       44.40       29.96      6.56 o 
  -1  -2  10      263.75      275.21     18.25 o 
   0  -2  10        0.03       -1.59      5.11 o 
   1  -2  10      107.77       93.96     11.94 o 
   2  -2  10       91.94       88.38     12.13 o 
   3  -2  10      103.40      110.11     13.79 o 
   4  -2  10       62.68       60.28     10.84 o 
   5  -2  10        2.36       -8.82      8.82 o 
   6  -2  10        6.42        5.72      4.38 o 
   7  -2  10        0.84        0.20      5.16 o 
   8  -2  10        0.77        9.80      9.07 o 
 -10  -1  10       46.25       77.46     16.16 o 
  -9  -1  10        4.85       12.81      8.53 o 
  -8  -1  10       31.38       31.55      9.05 o 
  -7  -1  10       30.66       24.41      8.57 o 
  -6  -1  10       94.99      126.74     16.41 o 
  -5  -1  10      483.28      479.90      9.78 o 
  -4  -1  10      304.99      304.47      8.81 o 
  -3  -1  10      107.46      101.26      5.65 o 
  -2  -1  10       75.49       76.17      9.11 o 
  -1  -1  10      440.08      477.24     22.57 o 
   0  -1  10      120.52      120.72     12.72 o 
   1  -1  10       65.96       81.54     11.11 o 
   2  -1  10      168.61      160.07     10.24 o 
   3  -1  10       16.30        7.54      6.74 o 
   4  -1  10      285.09      321.68     24.28 o 
   5  -1  10      449.44      467.11     30.62 o 
   6  -1  10       82.48       75.93     13.10 o 
   7  -1  10       35.93       46.03     11.98 o 
   8  -1  10        6.95       17.86      9.01 o 
   9  -1  10       18.84       27.01      9.60 o 
 -10   0  10       10.70       16.78      8.99 o 
  -9   0  10        0.33        6.95      7.62 o 
  -8   0  10       11.23        7.25      5.87 o 
  -7   0  10       54.45       50.09     11.04 o 
  -6   0  10       68.73       66.85     12.43 o 
  -5   0  10       13.94       12.26      5.74 o 
  -4   0  10       69.81       64.58      3.06 o 
  -3   0  10      748.13      725.79     15.23 o 
  -2   0  10       14.18       11.83      3.64 o 
  -1   0  10      302.88      285.39     10.69 o 
   0   0  10      380.85      434.99     11.74 o 
   1   0  10       15.77       29.68      7.28 o 
   2   0  10        0.73        3.89      4.64 o 
   3   0  10        0.24       14.00      7.56 o 
   4   0  10       62.95       74.14     12.35 o 
   5   0  10      422.48      430.44     28.92 o 
   6   0  10       72.38       77.43     13.04 o 
   7   0  10        0.09        8.77      6.91 o 
   8   0  10        0.00        2.77      5.14 o 
   9   0  10       16.99       26.97      9.85 o 
 -10   1  10       18.78        9.65     10.43 o 
  -9   1  10       14.24       25.67      9.59 o 
  -8   1  10      175.32      220.24     23.12 o 
  -7   1  10       68.18       96.80     15.06 o 
  -6   1  10       50.70       67.56     12.00 o 
  -5   1  10       15.57       15.53      4.60 o 
  -4   1  10      225.39      212.05      5.58 o 
  -3   1  10      148.38      167.01      5.94 o 
  -2   1  10       35.25       46.69      5.34 o 
  -1   1  10        9.13        3.11      4.81 o 
   0   1  10      778.98      789.04     22.02 o 
   1   1  10       95.77       85.40      6.22 o 
   2   1  10      388.14      401.26     23.78 o 
   3   1  10       83.42       82.56      7.37 o 
   4   1  10       31.27       28.52      8.37 o 
   5   1  10     1144.88     1124.35     44.76 o 
   6   1  10       68.59       66.06     12.72 o 
   7   1  10       43.04       33.86      8.38 o 
   8   1  10       10.06       21.05      9.10 o 
   9   1  10        0.04       -1.57      4.57 o 
 -10   2  10        5.23       13.75      7.69 o 
  -9   2  10       92.72       85.07     10.75 o 
  -8   2  10      175.48      166.63     20.71 o 
  -7   2  10       34.51       37.56     10.07 o 
  -6   2  10      213.88      215.04     10.23 o 
  -5   2  10      143.96      164.17      7.45 o 
  -4   2  10       11.80        8.77      2.28 o 
  -3   2  10      487.49      510.56     11.82 o 
  -2   2  10        5.00        3.65      1.18 o 
  -1   2  10      249.09      248.82      9.22 o 
   0   2  10       62.80       55.40      4.74 o 
   1   2  10        3.63        2.90      2.48 o 
   2   2  10       95.67      104.13     12.49 o 
   3   2  10       41.62       42.87      4.54 o 
   4   2  10       22.44       39.57      8.97 o 
   5   2  10     1157.54     1221.64     46.44 o 
   6   2  10       88.34       85.42     13.34 o 
   7   2  10        2.23        8.09      6.95 o 
   8   2  10        4.93        0.42      4.58 o 
   9   2  10        2.30        7.17      6.69 o 
  10   2  10        0.56        0.52      5.05 o 
 -10   3  10        2.83       21.62      9.95 o 
  -9   3  10        1.96        6.64      6.93 o 
  -8   3  10        2.74        1.05      3.03 o 
  -7   3  10      180.21      189.28     20.27 o 
  -6   3  10       19.68       25.90      4.60 o 
  -5   3  10        1.85        6.01      3.23 o 
  -4   3  10       46.36       50.87      4.82 o 
  -3   3  10        2.48        2.49      1.42 o 
  -2   3  10        0.20        2.83      2.08 o 
  -1   3  10        6.35        6.88      1.93 o 
   0   3  10      361.27      331.03     12.00 o 
   1   3  10        9.84       21.30      6.07 o 
   2   3  10       53.68       50.78      8.10 o 
   3   3  10      332.34      324.91     21.29 o 
   4   3  10      121.40       89.63     12.39 o 
   5   3  10      510.15      524.04     29.57 o 
   6   3  10       62.11       65.86     11.15 o 
   7   3  10       52.75       49.55     10.16 o 
   8   3  10        8.61        4.22      4.11 o 
   9   3  10        2.82        3.60      5.01 o 
  10   3  10       32.13       40.00     11.09 o 
  -9   4  10        0.00       -6.34      6.40 o 
  -8   4  10      108.18      103.14     16.32 o 
  -7   4  10      187.03      184.77     12.67 o 
  -6   4  10        3.36        3.83      3.41 o 
  -5   4  10       14.99       16.79      3.39 o 
  -4   4  10       97.20       95.70      6.87 o 
  -3   4  10        0.00       -2.35      2.35 o 
  -2   4  10      187.45      198.45      8.30 o 
  -1   4  10       70.37       80.79      4.48 o 
   0   4  10       61.63       59.44      5.39 o 
   1   4  10       13.27       13.06      4.94 o 
   2   4  10      317.56      307.45     20.43 o 
   3   4  10      350.08      365.55     22.85 o 
   4   4  10      240.06      226.09     18.72 o 
   5   4  10      471.54      478.24     28.31 o 
   6   4  10        7.49        3.82      4.72 o 
   7   4  10      168.23      173.32     18.82 o 
   8   4  10        9.50        5.66      5.72 o 
   9   4  10        0.08       -6.75      6.75 o 
  10   4  10       12.54       10.75      5.94 o 
  -9   5  10       10.50       22.11      9.12 o 
  -8   5  10       29.56       58.05     12.37 o 
  -7   5  10        0.04       -2.59      4.24 o 
  -6   5  10      155.99      166.45      8.71 o 
  -5   5  10      150.05      148.35      8.61 o 
  -4   5  10      291.26      307.40     11.58 o 
  -3   5  10        0.96        5.45      4.07 o 
  -2   5  10       64.69       73.42      5.04 o 
  -1   5  10      294.97      316.62     10.60 o 
   0   5  10        2.95        2.92      3.37 o 
   1   5  10        1.08        1.18      3.02 o 
   2   5  10      223.63      236.66     18.07 o 
   3   5  10      356.10      330.40     22.00 o 
   4   5  10      133.30      140.08     15.23 o 
   5   5  10        0.04       -5.46      5.46 o 
   6   5  10       68.32       62.44     11.28 o 
   7   5  10       65.80       76.78     12.59 o 
   8   5  10      133.32      122.39     16.47 o 
   9   5  10        0.56        2.59      5.18 o 
  10   5  10        1.37        5.10      4.53 o 
  -9   6  10        0.08        0.18      4.60 o 
  -8   6  10        0.53        5.23      5.14 o 
  -7   6  10       41.25       47.63      9.43 o 
  -6   6  10        1.38       10.19      3.56 o 
  -5   6  10      238.79      227.19     11.50 o 
  -4   6  10        0.06       -1.59      1.70 o 
  -3   6  10        0.07       -0.54      3.68 o 
  -2   6  10       26.16       28.57      3.97 o 
  -1   6  10        0.84        0.95      1.76 o 
   0   6  10      192.37      234.66      7.37 o 
   1   6  10       12.36       13.78      3.11 o 
   2   6  10        9.36        6.43      4.63 o 
   3   6  10      421.59      417.68     25.03 o 
   4   6  10      708.36      702.69     33.62 o 
   5   6  10        0.94        3.27      3.94 o 
   6   6  10       30.19       33.56      8.56 o 
   7   6  10     1209.93     1150.15     47.22 o 
   8   6  10      185.77      150.89     18.23 o 
   9   6  10       43.51       40.68     10.38 o 
  10   6  10        0.08       -3.51      5.63 o 
  -8   7  10        8.26       20.88      6.11 o 
  -7   7  10        1.55        4.43      4.45 o 
  -6   7  10       29.66       26.64      4.80 o 
  -5   7  10        2.04        0.51      2.96 o 
  -4   7  10       35.47       23.94      3.94 o 
  -3   7  10      415.43      433.28     14.24 o 
  -2   7  10      196.40      202.30      9.54 o 
  -1   7  10        0.27        1.29      1.18 o 
   0   7  10       15.66       20.25      2.14 o 
   1   7  10      580.87      590.92     11.75 o 
   2   7  10        1.33       -0.60      1.92 o 
   3   7  10       25.91       23.64      7.29 o 
   4   7  10       11.22       14.73      6.30 o 
   5   7  10      280.66      264.26     21.77 o 
   6   7  10        4.98       -4.54      5.61 o 
   7   7  10        0.05        6.76      5.57 o 
   8   7  10      210.95      231.07     22.01 o 
   9   7  10       36.69       41.21     10.74 o 
  10   7  10       31.32       16.73      7.41 o 
  -8   8  10       19.59       32.89      7.77 o 
  -7   8  10       18.16       24.58      5.15 o 
  -6   8  10       19.88       21.52      4.34 o 
  -5   8  10        0.57        4.28      3.34 o 
  -4   8  10       81.14       76.03      6.84 o 
  -3   8  10       74.07       77.69      6.45 o 
  -2   8  10       20.38       21.16      4.29 o 
  -1   8  10       62.91       52.39      5.05 o 
   0   8  10       19.20       17.79      3.27 o 
   1   8  10       64.38       61.79      4.56 o 
   2   8  10      131.77      145.46     10.63 o 
   3   8  10        1.75       -4.40      5.79 o 
   4   8  10       41.56       52.75     10.30 o 
   5   8  10      815.33      842.41     38.63 o 
   6   8  10       51.00       60.29     11.18 o 
   7   8  10       15.36        7.93      4.95 o 
   8   8  10        5.97       -4.28      4.28 o 
   9   8  10       37.56       39.42     10.12 o 
  10   8  10        0.01       -3.45      5.29 o 
  -7   9  10       17.75       22.87      4.73 o 
  -6   9  10        0.59        2.66      3.63 o 
  -5   9  10        0.50        0.07      2.95 o 
  -4   9  10       50.44       55.25      6.30 o 
  -3   9  10       16.16       11.06      3.21 o 
  -2   9  10       93.43       84.04      6.59 o 
  -1   9  10       13.82       18.21      3.26 o 
   0   9  10      133.43      152.57      7.79 o 
   1   9  10      107.07       88.10      5.67 o 
   2   9  10     1513.24     1434.82     27.68 o 
   3   9  10       89.37       83.41     12.53 o 
   4   9  10      833.70      829.62     38.93 o 
   5   9  10     2234.68     2258.21     64.93 o 
   6   9  10      280.35      266.14     23.17 o 
   7   9  10      115.89      109.79     15.08 o 
   8   9  10       17.80        7.00      4.97 o 
   9   9  10        6.20        3.66      4.61 o 
  10   9  10        5.02        9.54      5.65 o 
  -7  10  10        5.73        2.44      3.30 o 
  -6  10  10        0.11       -1.77      3.58 o 
  -5  10  10        1.01       -2.97      2.97 o 
  -4  10  10        4.63        1.82      2.62 o 
  -3  10  10       19.18       19.29      3.64 o 
  -2  10  10       20.30       17.77      3.42 o 
  -1  10  10      423.68      417.52     15.42 o 
   0  10  10      158.94      154.60      7.77 o 
   1  10  10      261.23      256.79      9.14 o 
   2  10  10      994.02      962.00     16.80 o 
   3  10  10      540.08      498.53     11.48 o 
   4  10  10      678.82      659.07     35.83 o 
   5  10  10      280.84      291.80     24.16 o 
   6  10  10       97.39      111.52     15.41 o 
   7  10  10      397.67      424.60     30.37 o 
   8  10  10       46.61       35.47      9.70 o 
   9  10  10       21.84       24.10      7.95 o 
  10  10  10        0.49       -4.86      6.18 o 
  -6  11  10        1.88        2.29      3.92 o 
  -5  11  10       22.14       17.39     11.21 o 
  -4  11  10       17.39       15.34      6.00 o 
  -3  11  10       45.73       33.31      6.95 o 
  -2  11  10       15.52       12.52      5.15 o 
  -1  11  10        2.25       -0.49      4.09 o 
   0  11  10       34.71       39.98      6.74 o 
   1  11  10        6.47        5.01      3.93 o 
   2  11  10      598.60      604.36     24.36 o 
   3  11  10      539.40      554.39     23.29 o 
   4  11  10       46.62       60.86      8.66 o 
   5  11  10      316.50      298.61     25.50 o 
   6  11  10       65.32       62.89     12.35 o 
   7  11  10      176.81      173.88     13.85 o 
   8  11  10        0.12        4.49      4.45 o 
   9  11  10        1.61        6.56      5.97 o 
  10  11  10        0.99        3.48      4.38 o 
  -5  12  10        7.56        4.46      6.40 o 
  -4  12  10        0.00       -6.10      6.10 o 
  -3  12  10       78.81       70.61      9.94 o 
  -2  12  10       35.60       44.19      7.79 o 
  -1  12  10        0.01       -1.39      5.49 o 
   0  12  10        0.02       -3.95      3.95 o 
   1  12  10       49.60       53.31     11.31 o 
   2  12  10      568.26      566.80     24.63 o 
   3  12  10       12.14        7.26      3.92 o 
   4  12  10      194.10      187.65     20.35 o 
   5  12  10       38.77       38.06      9.60 o 
   6  12  10       58.25       49.45      6.18 o 
   7  12  10       64.05       68.33      9.00 o 
   8  12  10       17.64       21.85      6.07 o 
   9  12  10        0.00        1.27      3.54 o 
  -4  13  10       32.86       32.00      6.99 o 
  -3  13  10       16.16       18.11      6.28 o 
  -2  13  10        0.05        4.84      6.75 o 
  -1  13  10        3.59        5.33      4.08 o 
   0  13  10       51.38       42.45      7.51 o 
   1  13  10      162.62      144.50     13.25 o 
   2  13  10      113.58      101.78     11.05 o 
   3  13  10      245.72      260.78     17.42 o 
   4  13  10        3.00        2.99      6.48 o 
   5  13  10        1.74       -2.53      6.58 o 
   6  13  10        0.41       -3.72      8.66 o 
   7  13  10        0.38       -1.55      5.99 o 
   8  13  10        0.01        4.39      3.61 o 
   9  13  10       20.85       14.49      4.01 o 
  -3  14  10        2.58       13.74      6.23 o 
  -2  14  10       12.65       15.23      5.98 o 
  -1  14  10        4.26       13.65      5.06 o 
   0  14  10        1.73        4.03      6.77 o 
   1  14  10       15.87       20.05      4.67 o 
   2  14  10       35.93       37.68      8.00 o 
   3  14  10       14.71        9.36      4.96 o 
   4  14  10       20.81       27.53      6.78 o 
   5  14  10       24.91       43.85     13.08 o 
   6  14  10        7.03       19.10      9.25 o 
   7  14  10        1.32       -0.02      5.30 o 
   8  14  10       11.52       14.92      4.90 o 
  -2  15  10       29.42       35.11      8.59 o 
  -1  15  10        9.15       19.14      6.63 o 
   0  15  10        9.78        9.66      4.43 o 
   1  15  10       41.26       34.33      7.35 o 
   2  15  10        0.02        6.62      4.91 o 
   3  15  10       12.30       15.35      5.62 o 
   4  15  10       46.86       59.83     14.44 o 
   5  15  10       21.81       37.35     11.53 o 
   6  15  10        6.38        3.36      7.52 o 
   7  15  10        0.19       -6.68      6.68 o 
   8  15  10        0.01        0.97      6.80 o 
   0  16  10        1.82        8.86      5.25 o 
   1  16  10        0.30       -4.48      4.78 o 
   2  16  10        6.88       -2.00      8.43 o 
   3  16  10        0.62       -6.19      6.19 o 
   4  16  10        1.37       -1.17      7.08 o 
   5  16  10        5.95       10.35      9.13 o 
   6  16  10        4.45       12.88      9.19 o 
   3  17  10       30.91       30.88      7.79 o 
  -4 -11  11        2.96       10.03      6.08 o 
  -3 -11  11        0.73        5.40      6.77 o 
  -2 -11  11        0.85        8.20      7.94 o 
  -6 -10  11        0.89        5.03      4.26 o 
  -5 -10  11        3.02       -5.22      5.22 o 
  -4 -10  11        1.11       -7.84      7.84 o 
  -3 -10  11        2.13        6.34      6.00 o 
  -2 -10  11        0.01       -4.75      4.75 o 
  -1 -10  11       30.25       28.03     11.02 o 
   0 -10  11       85.00      101.57     18.05 o 
   1 -10  11       42.20       55.92     14.79 o 
  -7  -9  11        5.67       10.03      5.65 o 
  -6  -9  11        0.42        1.14      5.25 o 
  -5  -9  11        2.75        6.06      6.99 o 
  -4  -9  11        0.06       -0.51      4.64 o 
  -3  -9  11        2.87       19.44      8.40 o 
  -2  -9  11        0.01        3.82      5.72 o 
  -1  -9  11        1.91       20.95     10.50 o 
   0  -9  11        2.59       16.24      7.63 o 
   1  -9  11       18.32       23.68      9.99 o 
   2  -9  11       13.20       19.68      9.44 o 
  -8  -8  11        7.45        8.59      7.50 o 
  -7  -8  11        0.30       -0.29      5.27 o 
  -6  -8  11       10.18       15.01      6.87 o 
  -5  -8  11        5.54       15.55      7.63 o 
  -4  -8  11        1.16        5.77      3.99 o 
  -3  -8  11        0.26        6.96      5.86 o 
  -2  -8  11        2.34       11.58      6.57 o 
  -1  -8  11       18.64       19.96      9.61 o 
   0  -8  11       35.25       31.98      8.85 o 
   1  -8  11        4.01       10.89      8.58 o 
   2  -8  11      104.69      110.67     18.42 o 
   3  -8  11       15.75       24.79     10.78 o 
  -9  -7  11        0.01       10.80      7.88 o 
  -8  -7  11        0.78       10.50      8.99 o 
  -7  -7  11        6.62        6.90      4.44 o 
  -6  -7  11        1.79        2.68      5.25 o 
  -5  -7  11        0.35        4.55      4.52 o 
  -4  -7  11        1.31        2.03      5.29 o 
  -3  -7  11        7.91        4.06      4.26 o 
  -2  -7  11        9.15       11.16      6.63 o 
  -1  -7  11       10.11       11.06      6.24 o 
   0  -7  11        0.38        1.34      4.99 o 
   1  -7  11        2.31       12.86      7.45 o 
   2  -7  11       28.13       41.41     11.90 o 
   3  -7  11        3.74        0.44      5.29 o 
   4  -7  11        3.36        8.80      7.36 o 
  -9  -6  11        1.51       -1.35      5.67 o 
  -8  -6  11       18.40        8.12      7.00 o 
  -7  -6  11        9.40        8.80      6.68 o 
  -6  -6  11       11.95       13.52      5.57 o 
  -5  -6  11        0.62       -3.31      5.21 o 
  -4  -6  11        4.56        9.77      3.87 o 
  -3  -6  11       20.15       15.77      5.31 o 
  -2  -6  11        5.68       -0.92      3.99 o 
  -1  -6  11        2.34       -1.24      4.24 o 
   0  -6  11       13.34       19.16      7.65 o 
   1  -6  11        3.80        6.77      5.71 o 
   2  -6  11       26.00       32.16     10.31 o 
   3  -6  11       56.32       59.59     14.01 o 
   4  -6  11        2.23        1.99      5.53 o 
   5  -6  11        3.94        5.69      6.13 o 
  -9  -5  11        2.32       14.68      7.91 o 
  -8  -5  11        4.37        5.90      6.00 o 
  -7  -5  11        1.27       -0.69      5.45 o 
  -6  -5  11        9.02       11.26      7.55 o 
  -5  -5  11       41.65       40.79     10.49 o 
  -4  -5  11        3.01        1.53      2.92 o 
  -3  -5  11       96.51       94.50     11.19 o 
  -2  -5  11       13.26        1.57      4.58 o 
  -1  -5  11      221.54      270.68     21.42 o 
   0  -5  11       19.40       18.85      7.36 o 
   1  -5  11        0.04       -2.57      4.46 o 
   2  -5  11      168.56      160.35     19.41 o 
   3  -5  11        0.15       -3.07      5.36 o 
   4  -5  11       19.00       18.08      7.12 o 
   5  -5  11        0.03        1.66      7.31 o 
   6  -5  11       17.10       16.89      9.19 o 
 -10  -4  11        1.85        4.76      7.53 o 
  -9  -4  11        1.34       -1.23      5.86 o 
  -8  -4  11        0.19        3.67      5.04 o 
  -7  -4  11        0.20        9.33      5.46 o 
  -6  -4  11      105.28       95.50     15.99 o 
  -5  -4  11        7.33       10.83      6.51 o 
  -4  -4  11       34.89       33.93      5.31 o 
  -3  -4  11       23.93       22.47      6.15 o 
  -2  -4  11        8.71        8.12      4.04 o 
  -1  -4  11       16.81        6.63      4.25 o 
   0  -4  11       14.49        3.69      4.83 o 
   1  -4  11       29.89       28.05      9.22 o 
   2  -4  11       81.17       91.92     14.28 o 
   3  -4  11       28.46       30.80      9.39 o 
   4  -4  11        9.30       16.07      8.56 o 
   5  -4  11        0.03       -4.20      5.36 o 
   6  -4  11       11.70       15.22      9.86 o 
   7  -4  11        0.21        2.47      5.40 o 
 -10  -3  11        0.41        0.24      5.72 o 
  -9  -3  11        0.03        2.64      5.24 o 
  -8  -3  11       13.43       17.93      8.24 o 
  -7  -3  11       41.15       49.17     12.02 o 
  -6  -3  11       21.53       16.41      6.95 o 
  -5  -3  11      182.03      171.74     19.29 o 
  -4  -3  11        0.91        0.18      2.11 o 
  -3  -3  11       15.32       20.15      4.36 o 
  -2  -3  11       26.55       32.56      7.01 o 
  -1  -3  11      177.06      180.01     15.71 o 
   0  -3  11       21.15       19.65      5.69 o 
   1  -3  11       66.47       61.10     10.68 o 
   2  -3  11        0.16       -4.55      6.22 o 
   3  -3  11       96.78       97.82     14.84 o 
   4  -3  11       30.37       18.57      6.57 o 
   5  -3  11        6.79        2.75      5.88 o 
   6  -3  11        2.48       -0.11      7.16 o 
   7  -3  11        0.96       -8.46      8.46 o 
 -10  -2  11        4.95       13.06      8.38 o 
  -9  -2  11        2.21       -6.58      6.58 o 
  -8  -2  11        6.08        8.06      6.72 o 
  -7  -2  11       32.49       42.82     11.85 o 
  -6  -2  11       35.68       24.57      7.83 o 
  -5  -2  11      218.32      204.42      9.79 o 
  -4  -2  11        0.00        0.79      2.42 o 
  -3  -2  11       16.57       22.10      4.33 o 
  -2  -2  11      110.93      116.91     12.02 o 
  -1  -2  11       48.40       49.79      9.20 o 
   0  -2  11       20.12       12.95      4.55 o 
   1  -2  11       41.46       22.56      5.08 o 
   2  -2  11       76.12       63.23     10.83 o 
   3  -2  11      316.58      310.59     24.94 o 
   4  -2  11        6.64       -4.87      7.26 o 
   5  -2  11        0.77       -7.19      7.19 o 
   6  -2  11       19.71       -0.31      6.82 o 
   7  -2  11        0.14       -1.36      5.98 o 
   8  -2  11       67.68       89.51     16.92 o 
 -10  -1  11        1.73       -3.14      5.81 o 
  -9  -1  11        5.08       25.16     10.02 o 
  -8  -1  11        2.12        5.96      6.54 o 
  -7  -1  11        0.17        4.11      6.97 o 
  -6  -1  11      207.75      168.01     20.85 o 
  -5  -1  11       32.94       28.42      3.85 o 
  -4  -1  11        2.70        2.06      4.17 o 
  -3  -1  11      491.62      466.66     16.94 o 
  -2  -1  11       16.14       23.68      5.79 o 
  -1  -1  11      321.49      304.32     19.52 o 
   0  -1  11      452.49      476.64     20.60 o 
   1  -1  11        2.84        7.93      5.15 o 
   2  -1  11      256.68      208.86     24.52 o 
   3  -1  11      780.24      824.12     38.73 o 
   4  -1  11       64.19       46.16     10.41 o 
   5  -1  11       34.87       30.82      9.05 o 
   6  -1  11        3.74       13.18      7.47 o 
   7  -1  11       53.29       67.44     13.70 o 
   8  -1  11       18.79       25.44     10.30 o 
 -10   0  11       10.19       17.34      9.58 o 
  -9   0  11        1.59       -2.91      6.49 o 
  -8   0  11       19.04       30.37     10.85 o 
  -7   0  11        2.58        2.46      5.18 o 
  -6   0  11        0.01        2.96      5.08 o 
  -5   0  11        3.16        2.25      1.54 o 
  -4   0  11       16.18       12.41      3.27 o 
  -3   0  11       55.09       45.93      5.64 o 
  -2   0  11       28.51       27.10      5.53 o 
  -1   0  11      370.44      320.95     24.40 o 
   0   0  11        2.36        6.73      2.06 o 
   1   0  11      333.68      323.25     21.55 o 
   2   0  11       29.91       42.41      9.52 o 
   3   0  11      571.23      583.89     31.72 o 
   4   0  11        7.09        2.31      5.63 o 
   5   0  11       63.21       49.76     10.90 o 
   6   0  11       24.28       35.69      9.73 o 
   7   0  11        0.01       -2.80      5.09 o 
   8   0  11       26.43       29.91     10.09 o 
   9   0  11       87.86      107.01     18.28 o 
 -10   1  11        5.89        7.55      8.35 o 
  -9   1  11      169.15      188.79     23.45 o 
  -8   1  11      221.72      208.81     23.54 o 
  -7   1  11       78.73       74.60     13.47 o 
  -6   1  11       13.19       14.87      4.24 o 
  -5   1  11       35.96       41.06      3.55 o 
  -4   1  11       41.16       37.74      2.79 o 
  -3   1  11      243.23      221.52     20.95 o 
  -2   1  11        9.72       12.26      3.74 o 
  -1   1  11       50.75       53.18      6.12 o 
   0   1  11        3.16        2.97      1.68 o 
   1   1  11      373.97      380.93     13.41 o 
   2   1  11      338.34      370.05     23.73 o 
   3   1  11        0.01       -0.75      1.37 o 
   4   1  11       55.41       48.36     10.56 o 
   5   1  11        6.34       -2.39      4.61 o 
   6   1  11       19.84       28.57      9.27 o 
   7   1  11        6.97        5.10      5.14 o 
   8   1  11        1.64        9.95      7.03 o 
   9   1  11      143.54      192.30     23.23 o 
 -10   2  11       30.26       39.80     12.92 o 
  -9   2  11       69.13       87.08     16.58 o 
  -8   2  11      124.23      135.77     19.40 o 
  -7   2  11       29.60       39.06     10.34 o 
  -6   2  11       31.40       29.74      6.31 o 
  -5   2  11        0.40        0.18      2.87 o 
  -4   2  11      324.06      321.71      8.51 o 
  -3   2  11       89.40       82.67      4.90 o 
  -2   2  11      175.36      168.57     10.30 o 
  -1   2  11      309.87      302.48     10.34 o 
   0   2  11        1.65        4.34      4.38 o 
   1   2  11        0.50        0.79      1.62 o 
   2   2  11       27.55       31.10      7.49 o 
   3   2  11      206.30      205.20     10.05 o 
   4   2  11       53.43       66.49     11.99 o 
   5   2  11      235.74      214.77     20.59 o 
   6   2  11        6.77       16.10      6.65 o 
   7   2  11       55.23       45.94     10.84 o 
   8   2  11       10.56        8.74      5.68 o 
   9   2  11       43.11       58.74     13.38 o 
  -9   3  11        1.19        5.22      5.79 o 
  -8   3  11        7.71        5.24      7.28 o 
  -7   3  11       29.85       43.37     11.49 o 
  -6   3  11       44.47       53.84      7.07 o 
  -5   3  11        0.26        0.36      2.39 o 
  -4   3  11       47.60       54.36      6.11 o 
  -3   3  11       10.78        9.02      2.05 o 
  -2   3  11        7.46        9.42      1.96 o 
  -1   3  11       40.17       41.25      5.15 o 
   0   3  11        2.13        3.06      4.99 o 
   1   3  11        3.12       10.18      5.15 o 
   2   3  11       84.18       77.57     10.62 o 
   3   3  11        6.86       18.80      6.18 o 
   4   3  11     1104.51     1107.68     43.38 o 
   5   3  11      222.97      268.05     22.88 o 
   6   3  11      103.69       92.31     13.92 o 
   7   3  11      248.97      207.10     21.45 o 
   8   3  11        0.24       -1.22      6.03 o 
   9   3  11        4.18        6.06      5.66 o 
  10   3  11       87.92      101.19     16.54 o 
  -9   4  11        6.21       -4.22      4.44 o 
  -8   4  11        6.77       13.89      8.08 o 
  -7   4  11       86.15       93.47     10.39 o 
  -6   4  11      139.80      122.75      7.79 o 
  -5   4  11      125.07      137.83      7.84 o 
  -4   4  11        0.81       -2.03      3.46 o 
  -3   4  11        9.10        8.96      2.14 o 
  -2   4  11       65.98       54.39      4.61 o 
  -1   4  11      166.36      174.11      7.86 o 
   0   4  11       85.06       87.59     10.96 o 
   1   4  11        8.19        8.79      3.36 o 
   2   4  11      299.12      268.57     19.83 o 
   3   4  11      139.50      125.77     14.31 o 
   4   4  11        7.20       -4.84      7.75 o 
   5   4  11      482.03      502.18     29.92 o 
   6   4  11       11.52       26.23      8.55 o 
   7   4  11      762.19      713.04     39.20 o 
   8   4  11       55.62       51.58     11.90 o 
   9   4  11       28.89       33.85      9.04 o 
  10   4  11        3.50        0.86      7.86 o 
  -9   5  11        2.83        6.42      5.93 o 
  -8   5  11        8.74       18.35      5.97 o 
  -7   5  11      107.54      104.73     10.72 o 
  -6   5  11      261.59      259.66     11.83 o 
  -5   5  11       57.85       56.24      5.43 o 
  -4   5  11       25.98       28.72      4.09 o 
  -3   5  11       18.95       21.40      3.69 o 
  -2   5  11       41.25       47.13      3.92 o 
  -1   5  11       89.05       98.66      6.24 o 
   0   5  11       77.33       59.72      5.91 o 
   1   5  11      226.20      213.88     17.80 o 
   2   5  11       74.12       89.07     12.19 o 
   3   5  11       29.64       25.79      7.20 o 
   4   5  11       94.73      106.62     13.85 o 
   5   5  11       65.82       70.52     11.79 o 
   6   5  11      691.76      720.57     37.96 o 
   7   5  11        1.62       11.04      6.71 o 
   8   5  11       15.94       23.43      9.61 o 
   9   5  11        7.94        8.06      4.91 o 
  10   5  11       17.36       30.48     10.27 o 
  -8   6  11        2.08        1.73      3.58 o 
  -7   6  11        0.10       -0.11      6.95 o 
  -6   6  11       56.12       60.85      6.38 o 
  -5   6  11       56.68       62.19      5.95 o 
  -4   6  11       27.85       18.44      3.32 o 
  -3   6  11      298.48      313.10     16.19 o 
  -2   6  11      133.34      136.17      7.84 o 
  -1   6  11       93.93       82.16      5.30 o 
   0   6  11      425.84      430.16     13.06 o 
   1   6  11        0.90        1.99      3.85 o 
   2   6  11        3.97        2.36      4.12 o 
   3   6  11       61.50       53.64     10.00 o 
   4   6  11      433.72      400.03     26.29 o 
   5   6  11        2.30       -1.03      5.82 o 
   6   6  11       27.74       43.16      9.75 o 
   7   6  11      215.31      198.69     20.63 o 
   8   6  11       40.32       43.15     11.01 o 
   9   6  11       78.78       88.47     15.03 o 
  10   6  11        0.10        6.32      6.24 o 
  -8   7  11        0.00       10.61      9.09 o 
  -7   7  11        0.42       -2.20      3.49 o 
  -6   7  11       29.59       31.79      5.63 o 
  -5   7  11       29.11       26.92      4.39 o 
  -4   7  11       21.15       11.77      2.88 o 
  -3   7  11      305.96      323.88     12.85 o 
  -2   7  11      355.27      365.62     13.13 o 
  -1   7  11      147.05      138.71      5.13 o 
   0   7  11       32.96       29.65      2.95 o 
   1   7  11       13.49        8.19      3.20 o 
   2   7  11      493.95      490.43     27.97 o 
   3   7  11     1695.62     1614.53     52.26 o 
   4   7  11      905.31      883.73     39.72 o 
   5   7  11      178.82      193.83     19.15 o 
   6   7  11      196.46      163.15     18.18 o 
   7   7  11       71.96       73.92     13.26 o 
   8   7  11      146.26      125.93     17.27 o 
   9   7  11       31.27       21.39      7.13 o 
  10   7  11        1.56       -2.28      5.13 o 
  -8   8  11        9.61       13.59      5.38 o 
  -7   8  11        7.19        8.28      4.54 o 
  -6   8  11        0.86        0.23      2.89 o 
  -5   8  11        7.98        9.06      3.52 o 
  -4   8  11      433.72      452.57     16.09 o 
  -3   8  11      127.21       98.27      7.25 o 
  -2   8  11      161.63      167.14      9.16 o 
  -1   8  11      659.75      655.79     17.18 o 
   0   8  11      493.92      476.96     12.66 o 
   1   8  11       57.26       64.58      5.54 o 
   2   8  11        0.19       15.59      7.20 o 
   3   8  11       11.93       14.06      6.23 o 
   4   8  11        2.18        4.55      5.83 o 
   5   8  11       17.32       15.97      7.31 o 
   6   8  11       21.81        8.59      5.21 o 
   7   8  11        0.88       -3.95      4.18 o 
   8   8  11       76.07       57.78     11.91 o 
   9   8  11        1.67        0.32      4.55 o 
  10   8  11       20.42       17.67      8.13 o 
  -7   9  11        2.14        7.08      5.00 o 
  -6   9  11       19.92       16.48      7.70 o 
  -5   9  11        9.45       11.50      3.76 o 
  -4   9  11        0.16        1.45      3.00 o 
  -3   9  11       90.10      102.80      7.65 o 
  -2   9  11       53.71       60.83      5.92 o 
  -1   9  11      466.55      456.02     14.59 o 
   0   9  11      144.36      139.89      7.82 o 
   1   9  11       28.17       33.26      3.71 o 
   2   9  11      115.47      112.07      6.73 o 
   3   9  11      983.33      994.76     43.30 o 
   4   9  11      653.42      673.41     36.01 o 
   5   9  11        1.64        5.30      5.50 o 
   6   9  11      250.92      241.85     22.70 o 
   7   9  11       15.66       11.93      6.56 o 
   8   9  11        0.21        0.02      3.90 o 
   9   9  11       44.21       43.46     11.10 o 
  10   9  11        0.16        3.43      4.73 o 
  -6  10  11        2.21        0.99      3.25 o 
  -5  10  11        1.07        3.67      3.23 o 
  -4  10  11       80.13       76.31      7.35 o 
  -3  10  11      172.37      159.21      9.73 o 
  -2  10  11        9.24        2.43      2.49 o 
  -1  10  11       69.48       50.52      5.15 o 
   0  10  11      442.62      388.36     13.80 o 
   1  10  11        2.97        5.21      2.37 o 
   2  10  11        5.28        3.68      1.79 o 
   3  10  11      159.84      156.18      8.84 o 
   4  10  11        1.13        3.17      5.44 o 
   5  10  11       41.54       34.19      8.96 o 
   6  10  11       32.76       30.78      9.26 o 
   7  10  11        0.28       -2.76      4.63 o 
   8  10  11        7.61        2.77      4.61 o 
   9  10  11        0.01        2.89      5.02 o 
  10  10  11        9.87        0.75      5.37 o 
  -6  11  11        1.38        0.20      3.81 o 
  -5  11  11        0.94       -0.54      4.90 o 
  -4  11  11        0.16       10.71      4.82 o 
  -3  11  11       40.57       35.54      7.05 o 
  -2  11  11        0.53        4.38      3.80 o 
  -1  11  11      140.77      126.28     17.03 o 
   0  11  11        0.12        2.93      6.63 o 
   1  11  11      676.76      623.22     24.93 o 
   2  11  11       25.20       26.25      6.23 o 
   3  11  11      127.78      135.51      9.79 o 
   4  11  11      222.74      224.72     15.55 o 
   5  11  11        1.77        6.54      7.04 o 
   6  11  11        2.58       -3.77      6.23 o 
   7  11  11       75.39       56.53     12.31 o 
   8  11  11        0.18       -5.78      5.78 o 
   9  11  11        1.62       11.24      7.04 o 
  -5  12  11        7.93        5.96      4.87 o 
  -4  12  11        0.28       -0.44      7.42 o 
  -3  12  11        8.90       18.41      5.90 o 
  -2  12  11       36.14       33.43      7.43 o 
  -1  12  11        0.27        3.91      7.52 o 
   0  12  11       20.78       22.28      6.18 o 
   1  12  11       52.70       51.35     13.84 o 
   2  12  11      286.71      302.31     18.20 o 
   3  12  11      112.06       82.84      9.72 o 
   4  12  11       27.25       27.77      8.38 o 
   5  12  11       67.37       69.47     10.57 o 
   6  12  11        2.21       -1.78      4.11 o 
   7  12  11       48.43       72.55     14.21 o 
   8  12  11       15.88       36.61     11.19 o 
   9  12  11        0.00       -2.19      4.67 o 
  -4  13  11       25.89       51.51     10.50 o 
  -3  13  11       66.53      110.42     12.71 o 
  -2  13  11        1.28        4.47      8.35 o 
  -1  13  11        2.40        2.95      5.79 o 
   0  13  11       27.48       25.95      6.18 o 
   1  13  11        2.12       -0.44      4.09 o 
   2  13  11        0.49        7.11      4.13 o 
   3  13  11      136.63      121.17     12.14 o 
   4  13  11        9.72       19.11      8.86 o 
   5  13  11       17.49       13.41      8.51 o 
   6  13  11        1.76       -1.60      6.39 o 
   7  13  11        1.11        3.28      4.90 o 
   8  13  11       15.55       10.24      5.01 o 
   9  13  11        2.57        5.01      6.06 o 
  -3  14  11        0.05       11.55      6.16 o 
  -2  14  11        0.00        4.18      4.90 o 
  -1  14  11        2.67        7.40      5.18 o 
   0  14  11        1.36       -5.21      5.21 o 
   1  14  11       12.19        9.26      4.12 o 
   2  14  11       18.34       24.05     10.85 o 
   3  14  11       70.04       59.10      9.21 o 
   4  14  11        0.01        1.25      3.84 o 
   5  14  11        6.64        7.87      7.35 o 
   6  14  11        0.06       -1.81      5.73 o 
   7  14  11       27.44       17.59      7.11 o 
   8  14  11        1.10       -8.70      8.88 o 
  -2  15  11       25.97       20.55     11.87 o 
  -1  15  11        2.20        5.83      4.36 o 
   0  15  11       16.42        8.38      5.30 o 
   1  15  11       31.52       19.12     15.58 o 
   2  15  11        6.39        0.89      4.86 o 
   3  15  11        1.35        2.60      9.78 o 
   4  15  11       12.64       15.85      5.49 o 
   5  15  11        0.39       10.48      8.05 o 
   6  15  11       14.89       28.42     10.32 o 
   7  15  11        2.12       -6.14      7.50 o 
   0  16  11       14.15       19.23      6.99 o 
   1  16  11        8.47        8.76      5.76 o 
   2  16  11        5.19       -5.93      5.93 o 
   3  16  11        3.42        1.83     10.02 o 
   4  16  11       22.29       30.41      7.99 o 
   5  16  11        3.63        5.46      8.60 o 
   6  16  11        0.61       14.01      8.02 o 
  -4 -10  12        0.28        3.54      5.26 o 
  -3 -10  12        0.18        3.54      5.94 o 
  -2 -10  12        2.43       13.28      8.84 o 
  -1 -10  12       17.05       31.71     10.97 o 
  -6  -9  12        1.32        7.94      5.49 o 
  -5  -9  12        7.05       22.18      9.62 o 
  -4  -9  12        2.56        4.61      5.71 o 
  -3  -9  12        9.40       15.38      7.72 o 
  -2  -9  12        0.42       17.04      8.91 o 
  -1  -9  12       51.43       70.93     15.17 o 
   0  -9  12        1.17       10.40      8.71 o 
   1  -9  12       46.27       33.66     12.12 o 
  -7  -8  12        0.01        6.24      6.31 o 
  -6  -8  12        2.62        8.09      5.52 o 
  -5  -8  12        0.88       19.80      9.29 o 
  -4  -8  12       35.89       34.36     10.97 o 
  -3  -8  12       41.91       61.74     11.79 o 
  -2  -8  12       12.59       20.83      8.00 o 
  -1  -8  12       37.35       51.26     12.37 o 
   0  -8  12       79.44       71.03     14.83 o 
   1  -8  12       63.79       56.64     12.53 o 
   2  -8  12        1.69       10.67      9.56 o 
  -8  -7  12        0.79       12.84      9.08 o 
  -7  -7  12        2.04        3.08      5.98 o 
  -6  -7  12        1.20       15.20      8.82 o 
  -5  -7  12        5.19        5.20      7.36 o 
  -4  -7  12       33.24       46.77     11.67 o 
  -3  -7  12       81.45       85.71     12.55 o 
  -2  -7  12       18.63       22.95      7.49 o 
  -1  -7  12        3.01       -2.78      5.75 o 
   0  -7  12        2.59        6.69      6.73 o 
   1  -7  12       37.74       36.79     11.04 o 
   2  -7  12       86.93       87.52     16.17 o 
   3  -7  12       20.37       22.52      8.13 o 
   4  -7  12        1.36       14.56      9.39 o 
  -8  -6  12       14.45       11.90      7.55 o 
  -7  -6  12        1.90        3.64      5.56 o 
  -6  -6  12        1.88        0.47      5.29 o 
  -5  -6  12        3.06       17.06      8.73 o 
  -4  -6  12       19.06       19.16      4.67 o 
  -3  -6  12        1.82       -1.28      4.50 o 
  -2  -6  12        7.48       15.33      6.75 o 
  -1  -6  12        0.07       -3.60      5.48 o 
   0  -6  12        5.37        5.32      6.19 o 
   1  -6  12       15.90       16.06      7.62 o 
   2  -6  12       46.80       60.97     13.07 o 
   3  -6  12        6.72       -0.05      4.78 o 
   4  -6  12        3.30       -4.55      6.15 o 
   5  -6  12        0.59       -0.27      5.38 o 
  -9  -5  12       13.89       14.11      8.93 o 
  -8  -5  12        0.59        4.48      7.07 o 
  -7  -5  12        0.03       -2.79      4.92 o 
  -6  -5  12        7.45        6.88      7.24 o 
  -5  -5  12        8.31        7.94      6.35 o 
  -4  -5  12       16.24       17.45      4.44 o 
  -3  -5  12       22.54       21.91      6.38 o 
  -2  -5  12        2.27       -0.64      4.31 o 
  -1  -5  12        2.11       -0.78      4.28 o 
   0  -5  12       75.32       75.20     12.76 o 
   1  -5  12        3.00        7.74      5.73 o 
   2  -5  12       80.90       92.70     15.20 o 
   3  -5  12        1.23       -6.34      7.49 o 
   4  -5  12        0.78       -4.78      7.18 o 
   5  -5  12        5.20       -0.20      7.24 o 
  -9  -4  12        0.43       -0.67      4.62 o 
  -8  -4  12        2.75       -6.21      6.58 o 
  -7  -4  12       61.26       70.70     14.45 o 
  -6  -4  12       97.65       95.59     15.97 o 
  -5  -4  12       11.75       16.08      8.42 o 
  -4  -4  12       24.68       23.82      5.03 o 
  -3  -4  12        2.31        3.35      3.75 o 
  -2  -4  12       44.78       50.43      8.39 o 
  -1  -4  12       90.97       81.37     12.08 o 
   0  -4  12      147.10      134.80     15.75 o 
   1  -4  12      167.63      175.57     19.17 o 
   2  -4  12       62.05       46.77     10.16 o 
   3  -4  12      151.42      175.34     20.41 o 
   4  -4  12       14.78        6.93      6.70 o 
   5  -4  12        8.61       10.93      6.71 o 
   6  -4  12        0.92       -9.48      9.48 o 
  -9  -3  12        0.79        6.63      7.50 o 
  -8  -3  12        0.03        4.58      5.69 o 
  -7  -3  12       19.89       21.18      8.41 o 
  -6  -3  12        4.25        2.51      5.30 o 
  -5  -3  12       35.46       36.50      9.71 o 
  -4  -3  12        1.65        2.00      6.65 o 
  -3  -3  12       32.39       33.15      5.72 o 
  -2  -3  12        3.37        4.77      5.17 o 
  -1  -3  12       34.81       32.14      7.28 o 
   0  -3  12       10.04        3.45      4.73 o 
   1  -3  12       19.22       15.42      6.56 o 
   2  -3  12      287.77      278.04     23.72 o 
   3  -3  12      144.01      142.66     17.86 o 
   4  -3  12       25.86       21.85      8.63 o 
   5  -3  12       12.39        4.23      6.08 o 
   6  -3  12        2.22        0.79      4.59 o 
   7  -3  12       22.11       17.06      5.97 o 
  -9  -2  12       42.03       40.20     11.35 o 
  -8  -2  12        0.01        4.58      5.55 o 
  -7  -2  12       19.60       17.40      8.94 o 
  -6  -2  12       24.27       14.99      6.89 o 
  -5  -2  12        2.71        0.23      5.38 o 
  -4  -2  12       15.04       17.76      3.80 o 
  -3  -2  12       79.40       82.26     12.33 o 
  -2  -2  12       25.40       29.94      7.05 o 
  -1  -2  12       20.23       28.81      7.46 o 
   0  -2  12       52.06       50.87     10.27 o 
   1  -2  12        0.34       -5.99      5.99 o 
   2  -2  12       66.87       48.80     10.18 o 
   3  -2  12      292.59      318.57     25.69 o 
   4  -2  12      203.75      193.95     21.23 o 
   5  -2  12       86.70       81.83     13.63 o 
   6  -2  12        2.90        9.91      7.39 o 
   7  -2  12       34.30       42.62     12.32 o 
  -9  -1  12       52.48       65.99     14.43 o 
  -8  -1  12        8.78       16.74      9.16 o 
  -7  -1  12        0.04        6.72      8.07 o 
  -6  -1  12       18.03       27.95     10.18 o 
  -5  -1  12      183.19      215.80     21.75 o 
  -4  -1  12       41.27       39.69      5.36 o 
  -3  -1  12        0.92        1.93      6.57 o 
  -2  -1  12        3.55       -2.90      4.22 o 
  -1  -1  12        1.18        1.02      3.63 o 
   0  -1  12        5.87       11.49      5.74 o 
   1  -1  12      392.04      368.34     24.85 o 
   2  -1  12        0.41       15.95      7.97 o 
   3  -1  12      460.11      419.75     28.99 o 
   4  -1  12      298.02      272.00     24.72 o 
   5  -1  12        2.83       -5.24      5.72 o 
   6  -1  12       12.12       29.84     10.22 o 
   7  -1  12        0.04        4.42      6.31 o 
   8  -1  12        1.55        5.44      7.58 o 
  -9   0  12        5.27       18.71      9.70 o 
  -8   0  12       54.79       58.49     13.41 o 
  -7   0  12       13.47       27.69     10.08 o 
  -6   0  12       16.86       21.92      8.78 o 
  -5   0  12       26.80       18.63      7.77 o 
  -4   0  12       13.44       12.33      3.20 o 
  -3   0  12       52.63       58.07      6.69 o 
  -2   0  12       48.67       32.30      6.32 o 
  -1   0  12       30.80       25.36      6.46 o 
   0   0  12       65.22       65.43      4.92 o 
   1   0  12       75.02       69.92      5.95 o 
   2   0  12      457.97      423.37     27.02 o 
   3   0  12      417.61      461.23     29.49 o 
   4   0  12      160.39      162.01     18.37 o 
   5   0  12       18.68       27.38      9.17 o 
   6   0  12        1.65        9.53      6.26 o 
   7   0  12        3.11        6.88      6.87 o 
   8   0  12       69.46       95.72     16.72 o 
  -9   1  12       62.82       82.13     16.46 o 
  -8   1  12        5.25       11.77      8.54 o 
  -7   1  12        3.80       -4.47      6.15 o 
  -6   1  12        4.32        4.22      5.63 o 
  -5   1  12       11.16        9.72      6.52 o 
  -4   1  12       83.78       82.99      7.31 o 
  -3   1  12       31.39       22.42      4.34 o 
  -2   1  12      100.00      100.38      8.62 o 
  -1   1  12        1.99        7.87      8.21 o 
   0   1  12       24.87       20.77      3.08 o 
   1   1  12      343.40      340.69     12.97 o 
   2   1  12       32.39       32.63      8.83 o 
   3   1  12     1688.64     1647.53     54.65 o 
   4   1  12       16.66       24.54      8.03 o 
   5   1  12       34.84       25.59      8.10 o 
   6   1  12       52.75       42.06     10.88 o 
   7   1  12       22.26       37.51     11.06 o 
   8   1  12       80.62      110.72     17.89 o 
   9   1  12        0.20       -0.18      6.28 o 
  -9   2  12        1.63       -6.53      6.61 o 
  -8   2  12       96.96       97.41     16.83 o 
  -7   2  12        0.97        1.17      4.69 o 
  -6   2  12      131.65      152.90     18.74 o 
  -5   2  12        0.06        0.33      3.78 o 
  -4   2  12      183.51      185.80      6.57 o 
  -3   2  12       18.54       18.57      2.38 o 
  -2   2  12        1.50        7.26      3.98 o 
  -1   2  12       87.12       87.06      9.21 o 
   0   2  12       23.35       29.79      4.25 o 
   1   2  12       12.04        9.75      3.61 o 
   2   2  12      222.95      210.52     18.80 o 
   3   2  12      190.82      199.45     19.51 o 
   4   2  12      287.36      310.68     24.24 o 
   5   2  12       27.52       24.98      8.16 o 
   6   2  12       38.56       40.40     10.91 o 
   7   2  12        5.60        8.61      8.01 o 
   8   2  12        2.37       -1.78      6.29 o 
   9   2  12        1.66        1.27      5.99 o 
  -9   3  12        3.54        5.28      5.69 o 
  -8   3  12       37.84       41.36     10.75 o 
  -7   3  12      103.58      108.81     16.36 o 
  -6   3  12        0.61        0.92      2.75 o 
  -5   3  12       28.60       29.32      3.55 o 
  -4   3  12        0.01        1.02      2.04 o 
  -3   3  12       46.69       48.27      4.48 o 
  -2   3  12       45.72       42.74      5.84 o 
  -1   3  12       22.30       32.55      4.47 o 
   0   3  12      173.18      173.64      9.36 o 
   1   3  12      718.15      756.54     33.29 o 
   2   3  12      118.16      135.13     14.92 o 
   3   3  12      268.48      291.73     22.28 o 
   4   3  12        3.09       -0.28      5.38 o 
   5   3  12      483.08      424.79     29.67 o 
   6   3  12      259.56      235.63     22.88 o 
   7   3  12        0.01       -2.18      4.51 o 
   8   3  12       12.14       10.01      6.44 o 
   9   3  12        1.89        7.35      5.06 o 
  -9   4  12        0.07        2.09      6.48 o 
  -8   4  12       11.70       11.65      7.80 o 
  -7   4  12        1.61       -4.30      4.30 o 
  -6   4  12       48.31       50.70      6.98 o 
  -5   4  12        0.39       -1.75      2.17 o 
  -4   4  12      161.00      165.89      8.44 o 
  -3   4  12       20.71       20.99      2.79 o 
  -2   4  12      173.23      157.64      7.71 o 
  -1   4  12       14.53       21.55      3.20 o 
   0   4  12        0.04        1.30      4.02 o 
   1   4  12        4.46        7.62      5.36 o 
   2   4  12       12.10       16.28      7.28 o 
   3   4  12       15.87       11.54      4.54 o 
   4   4  12        4.37        0.60      4.40 o 
   5   4  12     1047.44     1014.90     44.64 o 
   6   4  12       16.83       34.51      9.14 o 
   7   4  12        7.29       -0.02      3.83 o 
   8   4  12        3.75       -4.92      7.03 o 
   9   4  12        8.34       -1.79      6.50 o 
  -8   5  12        0.41       -3.21      5.43 o 
  -7   5  12        6.17       12.03      5.87 o 
  -6   5  12       37.94       44.00      7.42 o 
  -5   5  12      364.40      359.81     13.40 o 
  -4   5  12       11.72        9.73      2.50 o 
  -3   5  12       65.30       67.66      6.36 o 
  -2   5  12        1.07        0.91      2.33 o 
  -1   5  12       24.16       27.04      3.57 o 
   0   5  12      332.61      318.69     21.46 o 
   1   5  12       55.70       44.88      8.81 o 
   2   5  12      274.39      285.82     21.50 o 
   3   5  12      847.98      873.75     38.14 o 
   4   5  12        5.42        1.07      4.52 o 
   5   5  12       98.42      101.08     14.57 o 
   6   5  12      368.95      363.31     27.58 o 
   7   5  12        9.06       24.80      9.38 o 
   8   5  12        1.07        2.00      6.19 o 
   9   5  12        1.52       -3.71      4.24 o 
  -8   6  12       14.01       14.09      6.95 o 
  -7   6  12        0.23        4.08      3.80 o 
  -6   6  12        8.40        4.03      3.58 o 
  -5   6  12        7.76        6.25      2.74 o 
  -4   6  12      208.19      212.71     10.41 o 
  -3   6  12       78.93       77.78      6.43 o 
  -2   6  12       66.55       67.75      5.02 o 
  -1   6  12       94.88      103.92      6.84 o 
   0   6  12       57.95       67.04      5.62 o 
   1   6  12       75.55       74.13     11.17 o 
   2   6  12      522.75      483.96     28.49 o 
   3   6  12     2313.47     2427.66     64.54 o 
   4   6  12       71.50       93.40     14.07 o 
   5   6  12        1.22       -5.49      5.49 o 
   6   6  12       56.97       38.45      9.77 o 
   7   6  12       70.40       50.34     11.66 o 
   8   6  12        5.14        8.65      5.51 o 
   9   6  12        5.59        2.71      4.73 o 
  10   6  12        0.20       -2.57      4.95 o 
  -8   7  12        1.69        4.20      4.17 o 
  -7   7  12        0.13        6.64      4.47 o 
  -6   7  12       32.92       41.05      5.59 o 
  -5   7  12        0.36       -0.09      2.52 o 
  -4   7  12        0.49       -2.99      2.99 o 
  -3   7  12       92.50       85.51      7.62 o 
  -2   7  12       13.72       17.84      3.74 o 
  -1   7  12      216.23      189.93      8.17 o 
   0   7  12      588.39      598.96     16.34 o 
   1   7  12       94.95       92.65     12.93 o 
   2   7  12     1981.26     1848.01     56.03 o 
   3   7  12     1561.03     1533.15     52.21 o 
   4   7  12       32.28       24.14      7.85 o 
   5   7  12      645.24      657.24     36.24 o 
   6   7  12       35.71       21.20      6.79 o 
   7   7  12        0.24        0.46      4.14 o 
   8   7  12        1.64       13.62      7.84 o 
   9   7  12        5.76       -3.30      4.96 o 
  10   7  12        1.19        7.81      6.65 o 
  -7   8  12        0.02       -1.00      3.60 o 
  -6   8  12        0.39        3.98      3.24 o 
  -5   8  12       12.90       19.25      4.24 o 
  -4   8  12        1.36       -1.28      2.98 o 
  -3   8  12      196.43      182.04     10.18 o 
  -2   8  12      138.58      152.52      8.83 o 
  -1   8  12      120.66      115.03      7.63 o 
   0   8  12      608.79      559.36     14.29 o 
   1   8  12      486.37      494.11     15.02 o 
   2   8  12        1.82        7.55      6.12 o 
   3   8  12      299.78      327.85     24.55 o 
   4   8  12       24.48       22.31      8.13 o 
   5   8  12      735.01      700.97     37.81 o 
   6   8  12      107.03       81.30     13.90 o 
   7   8  12       19.95       21.66      7.82 o 
   8   8  12        5.34        9.04      5.92 o 
   9   8  12        2.06       -1.77      4.76 o 
  10   8  12        2.76       -6.19      6.19 o 
  -7   9  12        4.94        1.41      7.22 o 
  -6   9  12        0.50       -1.27      3.28 o 
  -5   9  12        2.57        7.65      3.22 o 
  -4   9  12       34.78       38.72      5.42 o 
  -3   9  12       20.09       16.70      5.15 o 
  -2   9  12        0.45        2.06      2.45 o 
  -1   9  12       18.17       25.84      5.59 o 
   0   9  12      126.82      156.72      8.85 o 
   1   9  12     1232.51     1173.30     21.58 o 
   2   9  12       39.69       41.98      4.77 o 
   3   9  12      417.18      394.98     28.35 o 
   4   9  12      155.67      140.43     17.26 o 
   5   9  12      121.06      126.91     16.84 o 
   6   9  12      102.16       90.16     14.09 o 
   7   9  12       10.01        6.85      6.27 o 
   8   9  12        1.46       -1.53      4.64 o 
   9   9  12        5.15        0.23      5.20 o 
  -6  10  12        1.90       -3.58      6.03 o 
  -5  10  12        7.23        1.15      3.12 o 
  -4  10  12        8.10        4.97      3.58 o 
  -3  10  12        2.33        1.74      3.19 o 
  -2  10  12       54.87       55.36      5.62 o 
  -1  10  12       79.18       61.02      5.88 o 
   0  10  12      810.83      733.31     18.35 o 
   1  10  12      100.89      126.45      7.61 o 
   2  10  12       78.86       68.03      5.09 o 
   3  10  12        0.18       -4.23      5.10 o 
   4  10  12      106.54      101.22     15.01 o 
   5  10  12        6.82       13.56      7.27 o 
   6  10  12       44.37       26.02      8.57 o 
   7  10  12        2.26        3.46      5.05 o 
   8  10  12        2.68        4.39      5.69 o 
   9  10  12        0.30        0.10      4.37 o 
  -5  11  12       37.76       53.78      8.81 o 
  -4  11  12       16.81       16.39      6.92 o 
  -3  11  12       10.94       11.54      4.90 o 
  -2  11  12       21.74       28.94     10.47 o 
  -1  11  12       27.84       38.35      8.56 o 
   0  11  12        0.96        1.09      4.93 o 
   1  11  12      223.09      191.35     17.96 o 
   2  11  12       59.26       43.25      7.18 o 
   3  11  12       45.24       44.39      7.51 o 
   4  11  12        1.26        0.31      4.09 o 
   5  11  12        0.13       15.01      7.97 o 
   6  11  12        2.70        1.16      4.22 o 
   7  11  12       10.55        5.81      5.18 o 
   8  11  12        6.91       14.23      7.28 o 
   9  11  12        0.38        2.61      5.27 o 
  -5  12  12        0.01        4.74     13.59 o 
  -4  12  12        7.87        3.98      4.61 o 
  -3  12  12       38.73       51.64      8.80 o 
  -2  12  12       15.06       12.06      5.01 o 
  -1  12  12      116.50       91.25     10.50 o 
   0  12  12       79.30       73.25     11.20 o 
   1  12  12        7.91        4.25      3.21 o 
   2  12  12       84.93       75.17     12.00 o 
   3  12  12        3.86        3.32      4.11 o 
   4  12  12        0.03       -3.28      4.10 o 
   5  12  12        8.89        7.91      6.32 o 
   6  12  12        0.48       13.01      7.48 o 
   7  12  12        6.12       11.14      7.57 o 
   8  12  12        3.69        1.93      4.13 o 
   9  12  12        1.87        8.50      7.98 o 
  -4  13  12       42.89       46.22     10.48 o 
  -3  13  12       15.19       18.60      6.52 o 
  -2  13  12       37.56       39.85      8.14 o 
  -1  13  12        0.03        0.02      3.94 o 
   0  13  12        7.96       -0.98      3.88 o 
   1  13  12       13.36       13.02      4.56 o 
   2  13  12       16.38       18.95      6.17 o 
   3  13  12        2.95        0.41      3.61 o 
   4  13  12        3.91        0.84      6.77 o 
   5  13  12       16.21       25.70      9.24 o 
   6  13  12        2.74        0.35      7.48 o 
   7  13  12       33.15       11.60      7.36 o 
   8  13  12        2.66       12.51      7.30 o 
  -2  14  12        1.01       12.08      5.75 o 
  -1  14  12        6.64        8.73      4.52 o 
   0  14  12        4.96       -3.94      4.10 o 
   1  14  12        0.33        3.11      3.95 o 
   2  14  12        7.13       17.49      5.86 o 
   3  14  12        0.91        7.12      3.94 o 
   4  14  12       31.87       31.06     10.04 o 
   5  14  12        1.11       -4.22      7.09 o 
   6  14  12        1.48        4.94      6.71 o 
   7  14  12        1.45       -1.92      5.74 o 
   8  14  12        0.14        7.85      7.19 o 
  -1  15  12        0.02       -0.58      4.38 o 
   0  15  12        1.17       -2.47      4.43 o 
   1  15  12       24.76       16.99      5.37 o 
   2  15  12        2.55        2.90      5.25 o 
   3  15  12        5.05       12.40      5.79 o 
   4  15  12        7.97       16.38     10.02 o 
   5  15  12        1.02        5.37      7.51 o 
   6  15  12        0.07       10.54      7.59 o 
   7  15  12        3.17       10.35      7.63 o 
   1  16  12        7.56       15.27      5.33 o 
   2  16  12        6.45        4.12      4.31 o 
   3  16  12        1.68        7.16      6.91 o 
   4  16  12        9.80       16.21      6.18 o 
   5  16  12        1.64        2.08      6.31 o 
  -4  -9  13        0.09        2.28      5.57 o 
  -2  -9  13        0.07        3.45      5.51 o 
  -1  -9  13       11.92       14.27      8.53 o 
  -6  -8  13        0.27        1.20      5.77 o 
  -5  -8  13        0.89        3.69      5.89 o 
  -4  -8  13        3.62       10.71      7.62 o 
  -3  -8  13        0.58        1.02      4.24 o 
  -2  -8  13        2.12       -1.08      4.78 o 
  -1  -8  13        0.02        0.88      5.36 o 
   0  -8  13        1.03        0.62      5.44 o 
   1  -8  13        1.50        3.37      6.68 o 
  -7  -7  13        8.07       11.93      8.39 o 
  -6  -7  13        0.81       -3.18      5.31 o 
  -5  -7  13        5.11       21.29     10.28 o 
  -4  -7  13        0.39       -1.22      5.25 o 
  -3  -7  13       16.22       16.73      6.40 o 
  -2  -7  13        0.57       -2.26      4.33 o 
  -1  -7  13        7.10        9.67      6.62 o 
   0  -7  13       22.73       21.01      8.08 o 
   1  -7  13       32.87       25.21      9.21 o 
   2  -7  13        0.62       -1.27      6.81 o 
   3  -7  13        0.91        2.42      7.00 o 
  -8  -6  13       15.25       16.85      8.69 o 
  -7  -6  13        1.65        6.44      5.71 o 
  -6  -6  13        3.79        5.66      7.00 o 
  -5  -6  13        8.29       -1.64      6.19 o 
  -4  -6  13        0.98        0.26      5.18 o 
  -3  -6  13        1.67       -5.30      5.30 o 
  -2  -6  13       52.11       47.80     10.41 o 
  -1  -6  13        0.21       -5.34      6.26 o 
   0  -6  13       66.00       83.67     13.84 o 
   1  -6  13       19.36       31.99      9.31 o 
   2  -6  13        3.91       12.46      8.77 o 
   3  -6  13        0.01       13.71      8.63 o 
   4  -6  13        0.37       -6.76      8.76 o 
  -8  -5  13       14.81        8.61      7.85 o 
  -7  -5  13       22.01        8.01      6.76 o 
  -6  -5  13        7.91        4.87      4.94 o 
  -5  -5  13        7.27        8.86      7.27 o 
  -4  -5  13        6.57        1.56      6.48 o 
  -3  -5  13      141.95      149.89     15.45 o 
  -2  -5  13        0.25       -0.29      5.31 o 
  -1  -5  13       27.27       19.74      6.58 o 
   0  -5  13        7.50        3.61      5.10 o 
   1  -5  13       44.59       58.61     11.71 o 
   2  -5  13       26.71       33.73      9.70 o 
   3  -5  13        0.71       -9.72      9.72 o 
   4  -5  13        4.25        2.52      6.86 o 
   5  -5  13        5.46       -8.35      8.63 o 
  -8  -4  13        0.08       -4.72      7.63 o 
  -7  -4  13       15.46       19.74      9.24 o 
  -6  -4  13        0.94        8.53      7.06 o 
  -5  -4  13        1.29        3.66      6.08 o 
  -4  -4  13        3.97        5.32      3.03 o 
  -3  -4  13        1.43        5.95      5.17 o 
  -2  -4  13       39.51       58.66     10.50 o 
  -1  -4  13       73.41       68.73     11.08 o 
   0  -4  13       88.59       77.08     12.60 o 
   1  -4  13      145.84      128.06     16.97 o 
   2  -4  13        4.42       11.70      6.47 o 
   3  -4  13        0.65       -5.52      6.43 o 
   4  -4  13        3.53       -3.99      6.79 o 
   5  -4  13        0.61       -9.49      9.49 o 
  -9  -3  13        2.54       -2.84      5.69 o 
  -8  -3  13       19.37       30.28     11.54 o 
  -7  -3  13        2.02        2.25      7.68 o 
  -6  -3  13        2.10       -2.17      5.80 o 
  -5  -3  13       27.22       18.73      7.67 o 
  -4  -3  13        1.42        3.88      2.91 o 
  -3  -3  13        0.01        6.22      4.09 o 
  -2  -3  13      353.93      366.22     23.32 o 
  -1  -3  13      424.17      437.86     27.21 o 
   0  -3  13       95.96       98.88     13.77 o 
   1  -3  13       69.33       76.58     12.83 o 
   2  -3  13       10.95       14.23      6.80 o 
   3  -3  13       45.53       19.80      7.07 o 
   4  -3  13        1.89        0.43      6.23 o 
   5  -3  13        4.02        2.69      5.61 o 
   6  -3  13        1.85       -5.77      7.31 o 
  -9  -2  13        2.22       10.06      8.40 o 
  -8  -2  13        7.42        5.48      7.11 o 
  -7  -2  13        0.38        5.69      7.25 o 
  -6  -2  13        0.04       -0.81      6.32 o 
  -5  -2  13        9.72       14.80      7.13 o 
  -4  -2  13        5.51        4.42      3.21 o 
  -3  -2  13      221.44      215.67     13.26 o 
  -2  -2  13      125.74      134.22     14.15 o 
  -1  -2  13      153.17      173.29     16.49 o 
   0  -2  13      262.95      284.53     22.82 o 
   1  -2  13      441.75      439.41     28.89 o 
   2  -2  13       96.22      115.18     16.34 o 
   3  -2  13        5.61       20.30      9.25 o 
   4  -2  13       15.62       23.67     10.21 o 
   5  -2  13        5.48       14.17      9.50 o 
   6  -2  13       10.09       18.63      9.18 o 
   7  -2  13       34.25       54.12     14.66 o 
  -9  -1  13       18.05       33.80     10.96 o 
  -8  -1  13        1.14        1.50      5.02 o 
  -7  -1  13       10.34       15.35      8.21 o 
  -6  -1  13        1.17        3.09      6.34 o 
  -5  -1  13       31.12       20.09      8.68 o 
  -4  -1  13        0.35        3.70      2.61 o 
  -3  -1  13       36.57       44.12      6.18 o 
  -2  -1  13        1.85        1.62      3.94 o 
  -1  -1  13       58.63       60.63      9.69 o 
   0  -1  13      380.63      381.90     25.02 o 
   1  -1  13      108.57      106.86     14.34 o 
   2  -1  13       39.62       54.23     11.20 o 
   3  -1  13       96.92      128.07     17.09 o 
   4  -1  13        3.66        3.92      6.27 o 
   5  -1  13        2.96       17.37      9.65 o 
   6  -1  13        0.30       18.92     10.09 o 
   7  -1  13       64.15       81.02     16.54 o 
  -9   0  13        1.61        2.45      5.52 o 
  -8   0  13        0.75       -2.85      7.08 o 
  -7   0  13        1.97        0.64      5.48 o 
  -6   0  13       19.89       26.05      9.31 o 
  -5   0  13        4.03       -1.82      4.73 o 
  -4   0  13       48.68       54.82      6.45 o 
  -3   0  13       52.65       52.15      6.52 o 
  -2   0  13       16.59       24.75      6.31 o 
  -1   0  13       31.44       19.12      5.63 o 
   0   0  13      133.91      155.84     15.91 o 
   1   0  13      256.51      263.06     21.65 o 
   2   0  13      122.97      124.13     15.83 o 
   3   0  13      177.55      167.08     18.76 o 
   4   0  13        1.22        3.89      5.89 o 
   5   0  13      154.68      165.52     20.36 o 
   6   0  13        9.75       16.85      8.26 o 
   7   0  13       36.49       46.02     12.52 o 
   8   0  13        2.70       27.77     10.49 o 
  -9   1  13        2.90       -2.90      5.00 o 
  -8   1  13        5.35        6.52      8.32 o 
  -7   1  13       15.43        2.91      5.18 o 
  -6   1  13       47.93       45.64     10.92 o 
  -5   1  13        0.00        4.09      4.90 o 
  -4   1  13       20.45       18.12      3.73 o 
  -3   1  13        3.27        1.71      2.96 o 
  -2   1  13        3.12        6.97      4.02 o 
  -1   1  13       18.03        6.18      3.69 o 
   0   1  13       28.03       35.15      7.76 o 
   1   1  13       13.99       22.71      7.01 o 
   2   1  13      493.80      466.84     29.08 o 
   3   1  13        0.07        2.08      4.83 o 
   4   1  13       83.43       63.93     12.41 o 
   5   1  13      490.97      486.52     33.28 o 
   6   1  13        8.90        2.55      4.67 o 
   7   1  13       17.12       16.25      8.98 o 
   8   1  13       27.11       28.45     10.26 o 
  -9   2  13       12.12       12.37      7.34 o 
  -8   2  13       70.59       81.43     15.80 o 
  -7   2  13       91.36       81.26     14.92 o 
  -6   2  13        7.14        0.40      4.88 o 
  -5   2  13        0.07        4.91      6.87 o 
  -4   2  13       12.99        6.81      4.50 o 
  -3   2  13        4.31        4.75      2.88 o 
  -2   2  13        1.02        0.60      2.65 o 
  -1   2  13       29.45       21.82      6.44 o 
   0   2  13       95.48       98.96     12.36 o 
   1   2  13       72.28       92.28     12.56 o 
   2   2  13       19.81       19.30      6.85 o 
   3   2  13      383.91      394.74     27.27 o 
   4   2  13       18.89       14.74      6.90 o 
   5   2  13      183.39      169.51     19.71 o 
   6   2  13        1.59        3.09      5.31 o 
   7   2  13       51.74       70.45     14.28 o 
   8   2  13        2.63       -2.85      7.34 o 
  -9   3  13       17.77       34.18     12.07 o 
  -8   3  13       50.58       70.00     14.54 o 
  -7   3  13        0.19        3.77      5.67 o 
  -6   3  13       37.13       38.92     10.42 o 
  -5   3  13        0.47        1.94      5.09 o 
  -4   3  13      158.81      144.20      8.17 o 
  -3   3  13        6.05        4.75      1.81 o 
  -2   3  13       80.92       85.68     14.06 o 
  -1   3  13       81.87       62.62      9.61 o 
   0   3  13        1.66        1.39      4.05 o 
   1   3  13      156.28      174.94     17.01 o 
   2   3  13      155.71      154.22     16.08 o 
   3   3  13        4.24        1.10      5.88 o 
   4   3  13      251.78      321.88     25.43 o 
   5   3  13      344.44      327.41     27.54 o 
   6   3  13       21.91       23.26      8.70 o 
   7   3  13        3.72        4.40      4.19 o 
   8   3  13        0.83       -3.31      7.40 o 
   9   3  13        0.00       -6.21      7.40 o 
  -8   4  13        1.15       -0.45      5.06 o 
  -7   4  13        3.01       -6.46      6.46 o 
  -6   4  13        7.10       -0.29      5.17 o 
  -5   4  13      164.49      163.09     11.02 o 
  -4   4  13        0.28        2.43      2.93 o 
  -3   4  13       12.01       10.04      2.57 o 
  -2   4  13       86.72       85.03      9.50 o 
  -1   4  13       54.03       46.52     10.10 o 
   0   4  13       97.95      109.55     13.47 o 
   1   4  13      647.91      659.78     32.70 o 
   2   4  13     1426.81     1400.94     48.69 o 
   3   4  13       79.83       81.05     12.75 o 
   4   4  13        9.50        7.44      5.70 o 
   5   4  13       78.92       63.92     12.35 o 
   6   4  13      217.43      230.97     23.08 o 
   7   4  13       43.05       35.75     10.07 o 
   8   4  13       31.83       25.31      8.69 o 
   9   4  13       15.94       21.59      8.58 o 
  -8   5  13        3.85        2.45      6.46 o 
  -7   5  13        4.98        4.34      4.21 o 
  -6   5  13       23.86       20.49      7.74 o 
  -5   5  13       19.49       15.17      2.94 o 
  -4   5  13      170.85      177.27      9.29 o 
  -3   5  13        5.28        6.61      2.07 o 
  -2   5  13        1.03       -0.11      1.86 o 
  -1   5  13        1.68        2.86      2.11 o 
   0   5  13      399.82      451.42     26.56 o 
   1   5  13      288.53      288.08     22.05 o 
   2   5  13      330.04      339.55     24.40 o 
   3   5  13      201.45      230.00     20.62 o 
   4   5  13      304.88      284.44     23.44 o 
   5   5  13        1.58       11.28      7.24 o 
   6   5  13       65.72       69.25     13.30 o 
   7   5  13        0.01        2.51      5.32 o 
   8   5  13        2.66       16.55      7.79 o 
   9   5  13       18.62       30.62     10.41 o 
  -8   6  13        0.14       -3.68      6.95 o 
  -7   6  13        0.18       -6.70      6.70 o 
  -6   6  13       40.10       43.79      7.30 o 
  -5   6  13       74.60       76.43      6.65 o 
  -4   6  13        9.01       16.16      4.52 o 
  -3   6  13      531.64      553.76     18.00 o 
  -2   6  13       56.14       57.16      4.56 o 
  -1   6  13       10.39        9.47      2.94 o 
   0   6  13      180.82      177.54     11.95 o 
   1   6  13      250.65      281.29     21.92 o 
   2   6  13      502.86      526.56     30.68 o 
   3   6  13        1.18        4.29      4.14 o 
   4   6  13        4.30       -3.64      4.79 o 
   5   6  13        0.02       -1.63      4.90 o 
   6   6  13        3.96        7.69      6.05 o 
   7   6  13       19.20       18.36      7.58 o 
   8   6  13        3.18        1.46      4.10 o 
   9   6  13        3.56       15.55      8.69 o 
  -7   7  13        6.86       11.71      6.73 o 
  -6   7  13        2.88        0.66      3.46 o 
  -5   7  13       32.48       21.74      6.14 o 
  -4   7  13        5.03        6.07      4.84 o 
  -3   7  13       15.80       18.92      3.97 o 
  -2   7  13      167.34      126.57      8.28 o 
  -1   7  13       35.59       44.24      4.29 o 
   0   7  13      312.00      298.31     11.96 o 
   1   7  13     1047.73      987.70     41.39 o 
   2   7  13      167.01      182.34     18.49 o 
   3   7  13      387.69      377.83     27.14 o 
   4   7  13      234.93      209.83     21.12 o 
   5   7  13      169.07      182.68     19.90 o 
   6   7  13       22.52       28.72      9.92 o 
   7   7  13        3.85        8.26      6.40 o 
   8   7  13        1.74       -0.23      4.40 o 
   9   7  13        6.50       14.42      7.72 o 
  -7   8  13        3.53        0.22      3.67 o 
  -6   8  13       17.95       16.21      6.51 o 
  -5   8  13       60.84       60.78      7.05 o 
  -4   8  13       12.51       17.78      3.84 o 
  -3   8  13      162.79      162.51      9.75 o 
  -2   8  13      106.61       89.11      7.23 o 
  -1   8  13       12.18       18.97      3.22 o 
   0   8  13       67.73       54.99      4.96 o 
   1   8  13        9.18        7.47      2.56 o 
   2   8  13      202.87      179.37     18.72 o 
   3   8  13       81.43       68.14     12.42 o 
   4   8  13       58.82       63.81     11.74 o 
   5   8  13       42.34       43.60     10.51 o 
   6   8  13        5.64        5.36      5.78 o 
   7   8  13        1.26       -3.03      4.48 o 
   8   8  13        2.18        3.44      5.91 o 
   9   8  13       10.41       14.76      6.72 o 
  -6   9  13        4.15        9.31      3.67 o 
  -5   9  13       26.52       21.67      4.37 o 
  -4   9  13        4.05        7.32      3.15 o 
  -3   9  13        0.46       -4.33      5.74 o 
  -2   9  13       93.28       72.34      6.63 o 
  -1   9  13      194.58      181.99     10.00 o 
   0   9  13        4.64        3.84      2.07 o 
   1   9  13       29.11       22.62      4.50 o 
   2   9  13      146.28      156.17     10.71 o 
   3   9  13      169.82      192.38     20.23 o 
   4   9  13        0.76       -0.13      4.18 o 
   5   9  13        2.01        2.31      4.35 o 
   6   9  13        6.62        7.97      7.44 o 
   7   9  13        5.81        8.55      5.51 o 
   8   9  13        5.12       11.11      6.92 o 
   9   9  13        6.32        7.89      6.13 o 
  -6  10  13       11.25        4.34      5.14 o 
  -5  10  13       76.16       79.02      7.80 o 
  -4  10  13        0.64        4.79      2.70 o 
  -3  10  13        3.12        9.73      3.29 o 
  -2  10  13        6.78        1.75      2.46 o 
  -1  10  13        7.43        3.56      2.73 o 
   0  10  13       65.04       51.51      5.43 o 
   1  10  13      174.82      181.06     11.08 o 
   2  10  13        5.15        2.82      2.94 o 
   3  10  13      192.56      193.90     20.86 o 
   4  10  13       46.25       39.81      9.95 o 
   5  10  13      186.92      155.73     19.30 o 
   6  10  13        3.53        4.87      4.60 o 
   7  10  13       18.30       31.52     10.16 o 
   8  10  13        3.69       -1.05      5.49 o 
   9  10  13        4.91        6.86      6.37 o 
  -5  11  13       28.56       44.31      8.76 o 
  -4  11  13        0.01        2.54      3.40 o 
  -3  11  13        0.79        2.91      3.57 o 
  -2  11  13       21.58       34.16     12.83 o 
  -1  11  13       24.76       24.92      5.77 o 
   0  11  13        0.12        5.03      9.85 o 
   1  11  13       79.88       75.80      9.12 o 
   2  11  13        6.70        6.69      3.60 o 
   3  11  13        3.12        4.87      6.31 o 
   4  11  13        1.80       11.91      6.72 o 
   5  11  13        4.92        0.71      5.22 o 
   6  11  13       47.29       53.34     12.85 o 
   7  11  13        8.39        8.23      7.26 o 
   8  11  13        4.81        4.50      5.28 o 
   9  11  13        1.85        6.11      5.82 o 
  -4  12  13       18.96       23.32      6.98 o 
  -3  12  13        0.09        2.15      4.15 o 
  -2  12  13        0.19       -3.99      4.23 o 
  -1  12  13       17.95       19.68      5.27 o 
   0  12  13       35.76       40.48      8.04 o 
   1  12  13       19.03        8.82      4.12 o 
   2  12  13        9.73        2.68      3.54 o 
   3  12  13        0.07       -7.22      7.59 o 
   4  12  13       33.53       48.29      8.10 o 
   5  12  13       55.14       73.67     14.72 o 
   6  12  13       44.62       67.92     14.32 o 
   7  12  13       32.55       30.72      9.55 o 
   8  12  13        0.01        1.31      5.49 o 
  -3  13  13        2.39        3.12      3.60 o 
  -2  13  13       24.31       39.96     12.11 o 
  -1  13  13        0.02       -1.12      4.65 o 
   0  13  13        3.37        1.67      3.88 o 
   1  13  13        0.25        0.99      8.40 o 
   2  13  13       31.15       26.54      6.41 o 
   3  13  13        1.45        2.04      4.77 o 
   4  13  13        0.62       -5.78      7.71 o 
   5  13  13       21.48       23.04      6.41 o 
   6  13  13        1.76        5.03      6.84 o 
   7  13  13        9.87       12.41      8.27 o 
   8  13  13       28.84       23.45      9.45 o 
  -2  14  13       17.34        7.56      5.15 o 
  -1  14  13        6.30        5.62      3.95 o 
   0  14  13        5.15       -1.75     10.53 o 
   1  14  13        0.78        3.77      9.63 o 
   2  14  13       29.59       31.64     12.83 o 
   3  14  13        2.16        5.46      4.15 o 
   4  14  13        3.55       -4.33      5.76 o 
   5  14  13       27.69       23.50     10.04 o 
   6  14  13        2.88       -5.91      7.85 o 
   7  14  13        9.78        9.33      5.66 o 
   0  15  13        3.48       -3.34      4.31 o 
   1  15  13        0.06       -4.59      5.46 o 
   2  15  13        1.42        5.54      6.94 o 
   3  15  13        1.41        5.09      4.71 o 
   4  15  13        0.34       -0.83      5.17 o 
   5  15  13        0.96       13.53      8.94 o 
   6  15  13        0.31       -9.02      9.02 o 
   3  16  13        1.27        7.46     12.23 o 
  -4  -8  14        3.20       -2.52      5.79 o 
  -2  -8  14        0.03        3.65      5.90 o 
  -1  -8  14        0.11       -2.66      6.32 o 
  -6  -7  14       14.36       16.37      8.99 o 
  -5  -7  14        0.99       16.40      9.17 o 
  -4  -7  14       18.95       17.47      8.95 o 
  -2  -7  14        6.55       -2.53      5.33 o 
  -1  -7  14        0.66       -1.60      4.27 o 
   0  -7  14       26.92       23.72      9.44 o 
   1  -7  14        0.19        7.76      6.69 o 
  -7  -6  14        2.39       -9.53      9.53 o 
  -6  -6  14        0.05       -7.74      7.74 o 
  -5  -6  14       17.98       33.62     11.80 o 
  -4  -6  14       17.28       16.58      8.14 o 
  -3  -6  14        8.86       18.55      6.70 o 
  -2  -6  14       56.67       61.42     11.49 o 
  -1  -6  14       33.00       47.40     11.29 o 
   0  -6  14        0.33        3.96      4.61 o 
   1  -6  14       37.77       33.83     11.22 o 
   2  -6  14       14.61        5.37      5.66 o 
   3  -6  14        1.67       -2.44      7.50 o 
  -7  -5  14        1.88        0.61      5.94 o 
  -6  -5  14        4.60        5.16      6.86 o 
  -5  -5  14       10.77       11.40      7.81 o 
  -4  -5  14       43.12       53.14     13.68 o 
  -3  -5  14       15.01       10.20      5.32 o 
  -2  -5  14       60.57       84.06     13.57 o 
  -1  -5  14       62.29       58.33     11.31 o 
   0  -5  14       16.79        8.23      5.86 o 
   1  -5  14       70.18       62.49     11.88 o 
   2  -5  14       34.17       23.29      8.98 o 
   3  -5  14       24.97       22.65      8.69 o 
   4  -5  14       17.47       11.61      7.47 o 
  -8  -4  14        0.97        4.11      6.02 o 
  -7  -4  14        2.73        4.84      7.17 o 
  -6  -4  14        2.52       -1.56      6.28 o 
  -5  -4  14        5.13       -0.97      6.20 o 
  -4  -4  14        0.24        8.91      7.58 o 
  -3  -4  14       25.85       30.91      7.75 o 
  -2  -4  14       12.79       21.59      7.43 o 
  -1  -4  14       51.36       44.47     10.60 o 
   0  -4  14       39.05       32.77      9.74 o 
   1  -4  14       68.36       52.27     10.93 o 
   2  -4  14        4.30       11.99      6.86 o 
   3  -4  14       25.91       18.67      7.45 o 
   4  -4  14        0.32       -9.97      9.97 o 
  -8  -3  14        2.79       -4.52      8.00 o 
  -7  -3  14       17.59       20.32     10.05 o 
  -6  -3  14       13.11        7.69      6.22 o 
  -5  -3  14        4.66       11.01      7.41 o 
  -4  -3  14        0.14        1.07      4.96 o 
  -3  -3  14        1.65       -0.96      3.42 o 
  -2  -3  14       31.27       42.24      9.16 o 
  -1  -3  14       86.32       84.28     12.90 o 
   0  -3  14        3.30       14.37      6.82 o 
   1  -3  14       18.85       42.64     11.09 o 
   2  -3  14      173.13      193.50     21.94 o 
   3  -3  14       14.94       15.70      7.65 o 
   4  -3  14        9.96       19.97      9.41 o 
   5  -3  14        1.40        0.74      5.14 o 
  -8  -2  14        0.50       13.28      9.77 o 
  -7  -2  14        0.00        6.42      7.37 o 
  -6  -2  14        0.66        1.27      4.20 o 
  -5  -2  14        0.40        8.50      7.84 o 
  -4  -2  14       19.15       26.09      9.54 o 
  -3  -2  14        4.51        4.99      4.59 o 
  -2  -2  14        3.31        8.43      5.40 o 
  -1  -2  14       78.16       96.26     13.14 o 
   0  -2  14      188.38      178.72     18.72 o 
   1  -2  14        1.34       -0.95      5.65 o 
   2  -2  14       76.54       80.53     14.44 o 
   3  -2  14       63.57       64.50     13.48 o 
   4  -2  14       41.34       42.06     11.95 o 
   5  -2  14        0.87        9.52      9.17 o 
   6  -2  14       79.60      111.71     19.22 o 
  -8  -1  14        2.50       13.10      9.59 o 
  -7  -1  14        2.58       -7.47      7.58 o 
  -6  -1  14        8.43        4.35      5.84 o 
  -5  -1  14        3.82       17.23      9.17 o 
  -4  -1  14        1.47        8.17      3.42 o 
  -3  -1  14       27.19       24.33      7.31 o 
  -2  -1  14        5.06        5.37      3.18 o 
  -1  -1  14        2.02       -1.33      4.99 o 
   0  -1  14      150.81      152.53     16.70 o 
   1  -1  14      491.55      479.85     30.81 o 
   2  -1  14       26.02       32.38      9.39 o 
   3  -1  14       17.64       18.04      7.48 o 
   4  -1  14       74.44       90.85     15.37 o 
   5  -1  14        5.06        5.28      6.45 o 
   6  -1  14        6.12        0.72      5.06 o 
  -8   0  14       52.99       60.96     13.92 o 
  -7   0  14        0.05       -7.25      7.47 o 
  -6   0  14        0.32        3.07      5.50 o 
  -5   0  14        0.00       -7.69      7.69 o 
  -4   0  14        5.79        5.35      2.87 o 
  -3   0  14       40.15       32.34      5.51 o 
  -2   0  14       18.16       18.41      5.88 o 
  -1   0  14       15.03       10.59      4.57 o 
   0   0  14        0.42        2.83      4.37 o 
   1   0  14       10.71        9.36      5.12 o 
   2   0  14       19.44       38.19      9.97 o 
   3   0  14       39.02       37.85     10.15 o 
   4   0  14      122.01       97.03     15.93 o 
   5   0  14       21.88       13.64      8.14 o 
   6   0  14        0.32        6.11      8.06 o 
   7   0  14        6.84        9.85      7.90 o 
  -8   1  14        3.66       14.11      8.45 o 
  -7   1  14       18.62       13.71      7.37 o 
  -6   1  14        1.07       -0.96      7.06 o 
  -5   1  14        7.47       -3.97      5.32 o 
  -4   1  14       13.64       10.38      3.06 o 
  -3   1  14      135.05      147.42     11.23 o 
  -2   1  14        5.58        1.33      6.48 o 
  -1   1  14      190.58      198.17     17.50 o 
   0   1  14        0.01        0.35      4.95 o 
   1   1  14        8.90        8.64      4.32 o 
   2   1  14       34.03       21.76      6.82 o 
   3   1  14      140.50      147.47     18.32 o 
   4   1  14       13.14       11.51      6.24 o 
   5   1  14        2.59        1.83      6.15 o 
   6   1  14       30.49       33.37     10.17 o 
   7   1  14       15.05        8.26      6.71 o 
  -8   2  14        5.57        5.98      5.08 o 
  -7   2  14       18.25       28.08      9.41 o 
  -6   2  14       34.12       37.41     10.22 o 
  -5   2  14        8.80        2.45      5.61 o 
  -4   2  14        0.00       -2.09      2.09 o 
  -3   2  14        1.01       -0.23      2.94 o 
  -2   2  14        2.55        4.88      3.77 o 
  -1   2  14        4.28        1.82      3.59 o 
   0   2  14      234.62      227.00     19.60 o 
   1   2  14       26.03       24.00      7.00 o 
   2   2  14        4.23        1.45      5.77 o 
   3   2  14      233.09      220.75     21.55 o 
   4   2  14       45.35       49.31     10.13 o 
   5   2  14       18.70       11.18      6.86 o 
   6   2  14       10.19       21.68      8.93 o 
   7   2  14        7.21        8.43      6.15 o 
   8   2  14       68.55       74.34     15.57 o 
  -8   3  14        1.02        7.11      6.28 o 
  -7   3  14       39.64       26.80      9.70 o 
  -6   3  14        2.56       19.02      9.14 o 
  -5   3  14       87.03       68.64     13.50 o 
  -4   3  14       12.67       11.41      2.59 o 
  -3   3  14        9.45       14.17      4.34 o 
  -2   3  14      280.29      279.38     15.25 o 
  -1   3  14        0.37        4.57      4.07 o 
   0   3  14      131.59      136.89     15.21 o 
   1   3  14      904.71      916.84     39.98 o 
   2   3  14       81.33       64.69     11.25 o 
   3   3  14      103.74       89.73     13.03 o 
   4   3  14       56.44       48.23      9.40 o 
   5   3  14        6.14        3.13      6.09 o 
   6   3  14       14.80       28.17      8.90 o 
   7   3  14        1.83       -1.81      5.94 o 
   8   3  14       15.28        0.74      5.78 o 
  -8   4  14        0.12       -5.40      5.49 o 
  -7   4  14        9.92       -1.53      5.37 o 
  -6   4  14       16.90       27.99      9.65 o 
  -5   4  14        3.99        0.02      4.67 o 
  -4   4  14        3.51        4.85      4.80 o 
  -3   4  14       12.88       12.42      5.28 o 
  -2   4  14      216.77      223.36     13.76 o 
  -1   4  14      406.49      435.14     19.04 o 
   0   4  14      981.12      965.86     39.60 o 
   1   4  14     1267.53     1293.00     47.61 o 
   2   4  14       82.90       87.19     13.67 o 
   3   4  14       14.26       39.34      9.55 o 
   4   4  14       39.41       31.48      8.43 o 
   5   4  14       94.27       75.62     13.39 o 
   6   4  14        0.00       -5.05      6.64 o 
   7   4  14        4.76        6.99      6.34 o 
   8   4  14        3.71        7.50      6.20 o 
  -8   5  14        4.66        6.08      5.77 o 
  -7   5  14        2.41       -7.12      7.12 o 
  -6   5  14       52.24       45.09     10.80 o 
  -5   5  14       23.42       20.55      7.58 o 
  -4   5  14        0.03        3.01      3.29 o 
  -3   5  14       48.45       45.57      4.09 o 
  -2   5  14      179.07      178.70      9.10 o 
  -1   5  14      126.37      134.16     10.84 o 
   0   5  14      320.48      316.75     23.14 o 
   1   5  14       34.26       37.79      9.11 o 
   2   5  14        3.72       11.07      6.48 o 
   3   5  14      431.79      453.37     29.72 o 
   4   5  14       72.17       53.14     11.24 o 
   5   5  14       44.80       50.46     12.04 o 
   6   5  14        8.24        5.09      6.00 o 
   7   5  14        6.07       22.52      9.14 o 
   8   5  14       17.95       41.78     11.89 o 
  -7   6  14       12.85       20.99      8.12 o 
  -6   6  14        6.74       10.87      6.73 o 
  -5   6  14       27.21       27.78      8.74 o 
  -4   6  14       45.60       52.08      5.64 o 
  -3   6  14       55.92       62.57      5.97 o 
  -2   6  14      397.76      392.57     12.24 o 
  -1   6  14       23.47       27.15      4.15 o 
   0   6  14      220.82      258.40     14.48 o 
   1   6  14      140.65      163.86     17.17 o 
   2   6  14       69.32       58.28     11.34 o 
   3   6  14      146.83      122.48     16.01 o 
   4   6  14      103.74       80.63     13.96 o 
   5   6  14        1.12       -0.82      5.20 o 
   6   6  14        2.12        2.09      5.42 o 
   7   6  14        6.60       12.44      7.23 o 
   8   6  14        0.23       11.68      7.40 o 
  -7   7  14        0.00       -2.46      5.16 o 
  -6   7  14        1.31       -6.23      6.23 o 
  -5   7  14        8.24        7.32      3.15 o 
  -4   7  14        0.04       -2.07      2.67 o 
  -3   7  14       38.24       31.07      4.36 o 
  -2   7  14       75.23       71.49      5.52 o 
  -1   7  14      786.62      792.55     17.86 o 
   0   7  14       22.81       19.24      4.60 o 
   1   7  14        2.45       -0.98      4.47 o 
   2   7  14       86.55       97.81     14.14 o 
   3   7  14        0.30       -0.58      4.39 o 
   4   7  14      116.92       96.37     15.16 o 
   5   7  14       46.39       33.99     10.36 o 
   6   7  14       60.80       73.50     13.89 o 
   7   7  14        6.87       19.14      8.47 o 
   8   7  14        0.68        4.09      5.11 o 
   9   7  14       15.38       33.53     10.42 o 
  -6   8  14        4.38       11.50      6.93 o 
  -5   8  14        5.44        4.53      2.61 o 
  -4   8  14        9.28        8.86      3.36 o 
  -3   8  14       29.12       38.66      5.16 o 
  -2   8  14      148.60      155.31      9.38 o 
  -1   8  14       34.11       38.94      4.49 o 
   0   8  14      204.23      194.78     10.23 o 
   1   8  14        9.56        8.71      6.15 o 
   2   8  14       44.74       48.97     10.43 o 
   3   8  14       16.17       10.34      7.16 o 
   4   8  14      293.92      251.34     23.78 o 
   5   8  14       91.10       87.87     14.86 o 
   6   8  14        1.28        2.62      5.61 o 
   7   8  14        0.35        2.29      5.69 o 
   8   8  14        3.65       12.15      6.88 o 
  -6   9  14        5.91        0.40      2.83 o 
  -5   9  14       31.99       38.42      5.80 o 
  -4   9  14       12.96       10.52      3.23 o 
  -3   9  14       29.84       31.11      5.08 o 
  -2   9  14        0.38       -0.16      2.48 o 
  -1   9  14      273.38      269.51     12.24 o 
   0   9  14      197.03      210.29      9.66 o 
   1   9  14       11.89       11.06      4.12 o 
   2   9  14        1.88        2.12      4.48 o 
   3   9  14       65.69       76.50     13.67 o 
   4   9  14       15.10       17.56      7.88 o 
   5   9  14        3.37        8.76      5.41 o 
   6   9  14       15.06       27.74      9.02 o 
   7   9  14        0.01        0.85      5.70 o 
   8   9  14       16.93       17.05      7.59 o 
  -5  10  14       12.46       13.35      5.20 o 
  -4  10  14       10.73       11.25      6.35 o 
  -3  10  14       26.02       21.28      5.80 o 
  -2  10  14       21.28       28.79      6.26 o 
  -1  10  14       24.38       34.00      6.64 o 
   0  10  14        2.09        1.01      2.81 o 
   1  10  14        2.05        5.95      3.10 o 
   2  10  14        3.99        1.56      4.11 o 
   3  10  14        6.33        3.31      5.37 o 
   4  10  14        2.43        2.81      4.54 o 
   5  10  14        0.12        3.09      6.18 o 
   6  10  14        5.31       14.22      7.80 o 
   7  10  14        7.21        2.35      6.11 o 
   8  10  14       12.06       26.73     10.29 o 
  -4  11  14       44.11       54.75      8.64 o 
  -3  11  14       13.89        3.70      9.19 o 
  -2  11  14        0.00        3.87      3.86 o 
  -1  11  14        1.58        3.47      3.45 o 
   0  11  14       40.36       41.81      8.80 o 
   1  11  14       58.95       60.45      8.34 o 
   2  11  14        0.01        1.30      4.68 o 
   3  11  14        3.44        8.21      5.13 o 
   4  11  14        9.95        7.24      6.52 o 
   5  11  14       64.27       55.76     13.09 o 
   6  11  14        3.97        6.63      6.85 o 
   7  11  14        0.88       -4.21      4.21 o 
   8  11  14        1.20       -2.30      6.05 o 
  -4  12  14       14.08       31.27      7.31 o 
  -3  12  14        0.33        2.31      4.23 o 
  -2  12  14        2.88        6.04      3.69 o 
  -1  12  14        0.50        6.61      4.39 o 
   0  12  14        3.72        4.92      3.81 o 
   1  12  14       28.27       32.14      9.32 o 
   2  12  14        3.43       -2.73      4.27 o 
   3  12  14        0.57        5.08      4.49 o 
   4  12  14        1.43       13.41      6.31 o 
   5  12  14        0.08        2.58      4.76 o 
   6  12  14       23.62       22.49      9.16 o 
   7  12  14       15.68       23.82      9.73 o 
   8  12  14        3.45        6.04      5.29 o 
  -3  13  14        2.62        0.23      5.15 o 
  -2  13  14        0.04       -0.48      3.86 o 
  -1  13  14        3.24        3.78      4.35 o 
   0  13  14        3.26        3.30      3.62 o 
   1  13  14       17.03       27.05      6.75 o 
   2  13  14        9.52       12.79      7.64 o 
   3  13  14        0.23        0.73      5.11 o 
   4  13  14        9.37        8.12      6.66 o 
   5  13  14        0.02        3.89      4.78 o 
   6  13  14        1.58       -1.41      4.27 o 
   7  13  14        0.27       -8.47      8.47 o 
  -1  14  14        0.12       -2.22      5.91 o 
   0  14  14       11.98        5.49      8.83 o 
   1  14  14       25.19       27.63      6.90 o 
   2  14  14       46.02       46.52     12.55 o 
   3  14  14        3.47       12.80      7.29 o 
   4  14  14        9.73       11.45      8.49 o 
   5  14  14       36.13       46.23     13.01 o 
   6  14  14        3.98      -10.10     10.10 o 
   1  15  14        0.28       -2.29      7.98 o 
   2  15  14       29.01       33.04      9.16 o 
   3  15  14        2.74       -2.30      3.96 o 
   4  15  14        6.53        6.32      8.12 o 
   5  15  14        2.57        7.40      7.81 o 
  -4  -7  15        2.67        2.71      7.06 o 
  -2  -7  15        0.84       -0.86      5.79 o 
  -1  -7  15       12.27        6.25      5.78 o 
  -5  -6  15        0.61        5.97      8.64 o 
  -4  -6  15       32.36       30.64     10.83 o 
  -2  -6  15        8.25       10.56      6.61 o 
  -1  -6  15       22.70       16.98      7.20 o 
   0  -6  15        2.28        2.00      6.20 o 
   1  -6  15        2.95       -4.81      6.81 o 
  -6  -5  15        0.60       -8.85      8.85 o 
  -5  -5  15        4.97        0.84      5.17 o 
  -4  -5  15        5.35        8.05      7.67 o 
  -3  -5  15      143.78      161.19     21.84 o 
  -2  -5  15        1.21        8.41      6.41 o 
  -1  -5  15        0.89       14.28      7.93 o 
   0  -5  15        0.52        8.99      7.34 o 
   1  -5  15       29.64       10.53      5.38 o 
   2  -5  15       13.56       -1.06      7.69 o 
  -7  -4  15        3.22        3.21      5.77 o 
  -6  -4  15        6.62        0.88      5.35 o 
  -5  -4  15        3.03        1.94      5.11 o 
  -4  -4  15       33.37       32.56     12.47 o 
  -3  -4  15        2.29        9.36      4.65 o 
  -2  -4  15       98.90       97.39     14.03 o 
  -1  -4  15       46.56       42.93     10.16 o 
   0  -4  15        5.96        5.26      6.95 o 
   1  -4  15        0.20       10.94      7.74 o 
   2  -4  15        8.84       13.42      8.76 o 
   3  -4  15        6.09       18.30      9.27 o 
  -7  -3  15        5.17        2.73      5.75 o 
  -6  -3  15        4.05        4.45      6.04 o 
  -5  -3  15        1.40       18.51      9.37 o 
  -4  -3  15        1.48       10.85      7.47 o 
  -3  -3  15        4.18        8.46      6.99 o 
  -2  -3  15        3.10        3.94      4.40 o 
  -1  -3  15       65.84       65.68     12.31 o 
   0  -3  15       50.41       62.93     12.47 o 
   1  -3  15       63.93       74.76     14.17 o 
   2  -3  15        4.21       29.97     10.68 o 
   3  -3  15       28.17       30.59     10.66 o 
   4  -3  15        6.76        7.28      7.87 o 
  -7  -2  15        0.30       -5.68      7.76 o 
  -6  -2  15        8.85        7.59      5.82 o 
  -5  -2  15        1.70       -5.59      5.97 o 
  -4  -2  15        4.75       12.07      8.22 o 
  -3  -2  15        0.38        3.02      7.03 o 
  -2  -2  15      201.47      195.42     18.38 o 
  -1  -2  15        0.03        6.71      5.85 o 
   0  -2  15       62.70       60.21     11.90 o 
   1  -2  15        0.01       -1.53      5.42 o 
   2  -2  15       18.84       17.66      7.91 o 
   3  -2  15      205.04      202.86     23.10 o 
   4  -2  15        6.89       -4.97      4.97 o 
   5  -2  15        9.74       15.26      9.11 o 
  -8  -1  15        2.41        4.36      6.09 o 
  -7  -1  15        0.01       -4.14      5.83 o 
  -6  -1  15        1.73        5.72      6.80 o 
  -5  -1  15        1.01       -0.74      4.81 o 
  -4  -1  15        4.79        7.34      7.26 o 
  -3  -1  15       20.13       14.46     12.49 o 
  -2  -1  15        0.47       -0.54      3.31 o 
  -1  -1  15        0.21       -3.44      4.88 o 
   0  -1  15       51.06       45.60      9.34 o 
   1  -1  15        4.36        4.47      5.60 o 
   2  -1  15      148.06      183.85     21.08 o 
   3  -1  15      111.68      107.08     16.40 o 
   4  -1  15       13.52       14.41      8.31 o 
   5  -1  15        1.38       -2.85      4.88 o 
   6  -1  15        7.24        3.38      5.08 o 
  -8   0  15        0.38        1.60      5.28 o 
  -7   0  15        0.73        2.76      5.15 o 
  -6   0  15        2.75       -6.17      7.88 o 
  -5   0  15        0.21       -7.73      7.73 o 
  -4   0  15       27.53       33.07     11.29 o 
  -3   0  15       33.37       38.54      6.45 o 
  -2   0  15       48.41       54.72      9.61 o 
  -1   0  15       16.18       17.57      5.90 o 
   0   0  15      208.32      175.14     18.18 o 
   1   0  15        9.95        9.87      6.32 o 
   2   0  15       17.73       13.92      7.46 o 
   3   0  15        5.40        7.29      5.88 o 
   4   0  15       49.74       50.96     12.56 o 
   5   0  15       27.93       33.58     11.39 o 
   6   0  15        7.89        4.99      6.30 o 
  -8   1  15        0.01        7.17      7.87 o 
  -7   1  15        5.48       17.96      9.26 o 
  -6   1  15        1.31        4.47      7.00 o 
  -5   1  15        6.41       10.98      7.25 o 
  -4   1  15        9.85        6.56      6.49 o 
  -3   1  15        4.97        2.23      6.63 o 
  -2   1  15       21.32       23.16      6.67 o 
  -1   1  15      583.44      580.23     31.45 o 
   0   1  15      426.89      401.03     26.83 o 
   1   1  15        6.34        6.94      4.96 o 
   2   1  15       25.19       26.46      8.14 o 
   3   1  15      195.94      204.30     21.66 o 
   4   1  15       55.28       52.15     11.85 o 
   5   1  15       11.13        6.23      5.96 o 
   6   1  15       12.92        7.94      7.00 o 
   7   1  15       15.60       27.55     10.16 o 
  -8   2  15       39.46       66.47     14.53 o 
  -7   2  15        9.93       11.67      8.17 o 
  -6   2  15       11.65       14.23      8.16 o 
  -5   2  15        0.01       -5.73      5.73 o 
  -4   2  15       40.53       36.05      5.99 o 
  -3   2  15        1.49        0.59      5.05 o 
  -2   2  15       32.62       22.74      4.60 o 
  -1   2  15      661.56      677.79     33.25 o 
   0   2  15      824.58      866.46     39.46 o 
   1   2  15        4.89        4.41      4.36 o 
   2   2  15       29.87       20.51      7.12 o 
   3   2  15        9.64       17.02      7.38 o 
   4   2  15      128.94      105.13     16.44 o 
   5   2  15        0.78        9.35      7.89 o 
   6   2  15        7.74       17.30      7.98 o 
   7   2  15        1.08       -3.47      5.64 o 
  -8   3  15        1.62       11.57      6.61 o 
  -7   3  15        0.54        3.03      5.43 o 
  -6   3  15       15.54       17.05      7.62 o 
  -5   3  15        2.01        7.18      7.49 o 
  -4   3  15       15.28       19.69      4.75 o 
  -3   3  15       25.33       26.06      5.21 o 
  -2   3  15      153.32      159.40     12.06 o 
  -1   3  15        6.98       -0.30      3.85 o 
   0   3  15       50.02       44.18      9.59 o 
   1   3  15       24.96       23.57      7.92 o 
   2   3  15      162.08      149.83     17.50 o 
   3   3  15        0.66        1.43      4.25 o 
   4   3  15        0.13       -4.37      5.31 o 
   5   3  15        0.33       -1.51      5.62 o 
   6   3  15       12.98        8.21      5.66 o 
   7   3  15        1.37       -6.89      7.27 o 
  -7   4  15        5.47       10.80      7.06 o 
  -6   4  15       15.85       21.58      9.01 o 
  -5   4  15       11.27        8.82      6.69 o 
  -4   4  15       35.38       39.21      4.92 o 
  -3   4  15       29.45       37.49      6.37 o 
  -2   4  15       56.01       73.34      8.52 o 
  -1   4  15       32.97       33.28      6.02 o 
   0   4  15      361.81      353.37     25.01 o 
   1   4  15       82.48      101.20     14.03 o 
   2   4  15       18.95       27.95      8.92 o 
   3   4  15       36.85       42.48     10.27 o 
   4   4  15        8.74       12.07      7.17 o 
   5   4  15        0.07       -8.92      8.92 o 
   6   4  15        1.59        2.50      5.45 o 
   7   4  15       51.18       70.79     14.40 o 
   8   4  15        4.92        4.67      5.26 o 
  -7   5  15       19.42       24.39      9.19 o 
  -6   5  15        8.02       12.96      7.65 o 
  -5   5  15       58.97       56.29     12.28 o 
  -4   5  15       83.60       76.09      8.71 o 
  -3   5  15        0.35       -0.32      2.49 o 
  -2   5  15      103.76      100.37     11.93 o 
  -1   5  15      409.83      389.89     18.75 o 
   0   5  15       86.97       80.47     12.81 o 
   1   5  15     1048.05      933.28     42.33 o 
   2   5  15      142.43      143.79     17.57 o 
   3   5  15      158.20      171.76     19.65 o 
   4   5  15        0.46        2.36      6.14 o 
   5   5  15        6.62       14.01      7.65 o 
   6   5  15       17.73       16.59      7.34 o 
   7   5  15       17.44       23.74      9.20 o 
   8   5  15        2.39        4.28      6.71 o 
  -7   6  15        2.96        7.82      6.67 o 
  -6   6  15        1.77        2.69      5.68 o 
  -5   6  15        7.40        6.13      5.54 o 
  -4   6  15       16.13       26.35      5.82 o 
  -3   6  15       13.40       21.73      5.16 o 
  -2   6  15       95.48      101.11      6.52 o 
  -1   6  15       97.07       99.27      9.83 o 
   0   6  15       61.69       45.96      6.50 o 
   1   6  15       26.67       22.42      8.02 o 
   2   6  15       40.11       41.12     10.38 o 
   3   6  15      140.00      146.36     18.57 o 
   4   6  15       21.85       19.94      7.68 o 
   5   6  15        1.56       -1.94      5.20 o 
   6   6  15        0.53        3.81      5.23 o 
   7   6  15        0.94        3.58      4.71 o 
   8   6  15        0.21       -3.46      5.98 o 
  -6   7  15        6.43       11.76      7.62 o 
  -5   7  15       20.76       15.90      7.12 o 
  -4   7  15       45.33       43.06      7.35 o 
  -3   7  15       53.83       43.40      5.12 o 
  -2   7  15        8.38        5.18      2.58 o 
  -1   7  15      158.58      163.99      9.49 o 
   0   7  15       44.81       51.31      7.48 o 
   1   7  15      174.58      146.31     17.26 o 
   2   7  15        7.85       21.93      9.61 o 
   3   7  15       48.29       48.35     11.36 o 
   4   7  15        3.02        4.05      5.81 o 
   5   7  15        7.78       20.89      8.35 o 
   6   7  15        0.00       15.52      8.83 o 
   7   7  15        2.24        7.34      8.41 o 
   8   7  15       40.29       53.64     13.08 o 
  -6   8  15        3.77       12.72      7.98 o 
  -5   8  15        3.99       -4.85      5.24 o 
  -4   8  15        1.79        2.17      3.13 o 
  -3   8  15        1.31        3.43      2.28 o 
  -2   8  15      121.24      114.66      8.45 o 
  -1   8  15       11.91        8.53      2.56 o 
   0   8  15        0.84        0.26      3.05 o 
   1   8  15        0.30       -0.82      2.99 o 
   2   8  15       71.32       66.56     12.27 o 
   3   8  15      116.30      121.31     16.77 o 
   4   8  15        0.00        2.64      4.77 o 
   5   8  15        6.36        7.53      6.79 o 
   6   8  15        4.94        3.85      5.15 o 
   7   8  15        8.64        5.58      5.90 o 
   8   8  15        4.83        9.97      6.22 o 
  -5   9  15        0.92        3.51      4.76 o 
  -4   9  15        9.49       10.12      3.01 o 
  -3   9  15        5.51        0.20      3.64 o 
  -2   9  15       21.09       30.78      5.13 o 
  -1   9  15        5.77        3.01      2.33 o 
   0   9  15        1.94       -0.13      1.97 o 
   1   9  15        9.90       17.58      4.90 o 
   2   9  15       62.07       61.33     12.59 o 
   3   9  15       13.54       15.34      6.99 o 
   4   9  15        3.28        2.08      4.89 o 
   5   9  15       13.79        8.64      4.85 o 
   6   9  15        0.13       -5.08      5.80 o 
   7   9  15       17.75       33.69     11.16 o 
   8   9  15       11.14       16.67      9.85 o 
  -4  10  15       16.71       15.51      5.14 o 
  -3  10  15        0.03       -1.13      3.45 o 
  -2  10  15       15.38       16.72      6.76 o 
  -1  10  15        2.17       -0.55      3.19 o 
   0  10  15        0.17       -1.67      3.95 o 
   1  10  15       19.58       16.53      4.82 o 
   2  10  15        6.00       10.70      7.27 o 
   3  10  15        3.52        7.28      6.74 o 
   4  10  15       54.98       51.33     12.09 o 
   5  10  15        4.63        4.33      4.92 o 
   6  10  15       66.79       87.12     15.80 o 
   7  10  15        0.02       -3.65      4.03 o 
   8  10  15        1.60       -2.61      5.68 o 
  -4  11  15        5.08       -0.47      3.96 o 
  -3  11  15        1.98       -1.52      9.24 o 
  -2  11  15        1.62        4.39      7.16 o 
  -1  11  15        1.60        4.89      4.62 o 
   0  11  15       91.38      104.70     11.17 o 
   1  11  15        1.65       -2.80      3.18 o 
   2  11  15       51.69       48.88      8.34 o 
   3  11  15       13.52       10.87      6.48 o 
   4  11  15       16.59       26.87      9.97 o 
   5  11  15       14.05       12.48      8.47 o 
   6  11  15       13.40       24.00      8.72 o 
   7  11  15        6.13       10.03      7.78 o 
  -3  12  15        1.87       -4.21      5.93 o 
  -2  12  15       24.45       23.09      5.82 o 
  -1  12  15        0.50       -3.83      3.83 o 
   0  12  15        0.18        0.78      4.40 o 
   1  12  15       34.26       54.09     10.22 o 
   2  12  15        3.57       -0.87      5.44 o 
   3  12  15       23.56       26.18      6.77 o 
   4  12  15        2.74        4.21      4.83 o 
   5  12  15       15.62       16.81      7.85 o 
   6  12  15       27.84       31.68     11.44 o 
   7  12  15        0.24       -7.60      8.04 o 
  -2  13  15        0.21        0.04      4.42 o 
  -1  13  15        6.25        8.94      4.76 o 
   0  13  15        4.05        5.16      3.86 o 
   1  13  15        3.42       -0.29      3.48 o 
   2  13  15        2.18       -4.18      4.18 o 
   3  13  15        0.30       -4.49      7.33 o 
   4  13  15        3.99        9.63      6.03 o 
   5  13  15        4.14       14.65      7.94 o 
   6  13  15       13.43       23.01     10.04 o 
   0  14  15        3.68        5.37      6.62 o 
   1  14  15        2.02        6.82      8.35 o 
   2  14  15        0.58        6.11      3.96 o 
   3  14  15        3.00       11.28      8.26 o 
   4  14  15       10.04        9.07      8.69 o 
   5  14  15        3.82       -1.08      6.26 o 
  -5  -5  16       16.47       26.20     11.03 o 
  -4  -5  16        4.59       11.63     10.02 o 
  -3  -5  16        1.81       -5.82      5.82 o 
  -2  -5  16        6.12        9.27      6.62 o 
  -1  -5  16        3.72       13.55      7.20 o 
   0  -5  16       19.20       22.71      9.35 o 
   1  -5  16        0.23       27.31     10.95 o 
  -6  -4  16        1.50        4.65      7.17 o 
  -5  -4  16        0.50       -3.44      7.18 o 
  -4  -4  16        0.15       -2.59      6.64 o 
  -3  -4  16       17.21       22.94     12.04 o 
  -2  -4  16       13.01       14.50      6.40 o 
  -1  -4  16        5.03        6.14      5.56 o 
   0  -4  16        4.41        8.58      7.27 o 
   1  -4  16       67.61       78.40     14.76 o 
   2  -4  16        5.08       19.30     10.02 o 
  -6  -3  16        0.04        8.16      7.74 o 
  -5  -3  16        2.67       -3.02      6.35 o 
  -4  -3  16        4.25       20.14     10.35 o 
  -3  -3  16        6.50       15.45      9.45 o 
  -2  -3  16       39.22       44.01      9.71 o 
  -1  -3  16       16.68        5.56      5.51 o 
   0  -3  16       12.15       19.61      8.57 o 
   1  -3  16        0.19       -2.42      5.32 o 
   2  -3  16        3.20       18.67      8.91 o 
   3  -3  16        0.04       18.49      9.49 o 
  -7  -2  16        2.32        4.19      5.69 o 
  -6  -2  16        0.22        0.87      5.32 o 
  -5  -2  16        0.32        5.94      5.22 o 
  -4  -2  16        3.95        2.99      8.97 o 
  -3  -2  16        0.10        6.18      6.38 o 
  -2  -2  16        0.63       -4.14      4.74 o 
  -1  -2  16        0.11       -0.02      4.97 o 
   0  -2  16        4.28       -0.55      4.85 o 
   1  -2  16       41.97       51.08     11.37 o 
   2  -2  16       59.22       59.46     12.73 o 
   3  -2  16        2.05       40.03     12.46 o 
   4  -2  16        6.40       13.90      8.99 o 
  -7  -1  16        0.00       -5.89      7.10 o 
  -6  -1  16        2.03       -6.42      6.73 o 
  -5  -1  16        6.60       -0.52      5.19 o 
  -4  -1  16       15.43       28.33     10.75 o 
  -3  -1  16        3.26        7.20      3.93 o 
  -2  -1  16      102.79      100.57     13.65 o 
  -1  -1  16        0.07       -3.36      5.18 o 
   0  -1  16        3.49       -4.12      4.12 o 
   1  -1  16        7.53        1.50      5.07 o 
   2  -1  16        1.53        7.86      6.16 o 
   3  -1  16       23.49       22.53      8.62 o 
   4  -1  16       17.38       26.58     10.59 o 
   5  -1  16        1.11        6.08      7.56 o 
  -7   0  16        0.00        6.90      7.38 o 
  -6   0  16        1.49        1.42      5.29 o 
  -5   0  16       17.73       21.30      8.94 o 
  -4   0  16       10.58       -2.51      5.91 o 
  -3   0  16       47.17       49.09      7.23 o 
  -2   0  16        1.82        4.34      4.42 o 
  -1   0  16        9.63        8.16      5.38 o 
   0   0  16       20.22       17.90      6.61 o 
   1   0  16       86.79       94.95     14.67 o 
   2   0  16       72.28       71.38     13.88 o 
   3   0  16       49.07       33.96     10.05 o 
   4   0  16        4.49       12.26      7.17 o 
   5   0  16       10.05       12.09      7.03 o 
  -7   1  16        9.83       13.86      9.03 o 
  -6   1  16        0.34        1.82      5.96 o 
  -5   1  16        0.08       -7.76      7.76 o 
  -4   1  16        5.36       14.84      8.28 o 
  -3   1  16       12.45       17.84      6.10 o 
  -2   1  16      296.58      333.50     35.77 o 
  -1   1  16      451.34      477.27     29.50 o 
   0   1  16       73.31       53.80     10.99 o 
   1   1  16      151.42      180.22     19.67 o 
   2   1  16       31.37       24.43      8.16 o 
   3   1  16        4.10        7.92      6.19 o 
   4   1  16       32.26       46.48     11.44 o 
   5   1  16        2.68        0.08      5.31 o 
   6   1  16        4.48       23.15      9.46 o 
  -7   2  16        9.05       25.93     11.20 o 
  -6   2  16        0.96        7.08      7.70 o 
  -5   2  16        2.52       10.09      7.76 o 
  -4   2  16       57.41       47.68     11.46 o 
  -3   2  16      178.08      201.83     13.96 o 
  -2   2  16      138.65      135.03     11.73 o 
  -1   2  16        5.76       15.83      7.23 o 
   0   2  16        4.48        6.03      5.46 o 
   1   2  16       18.56       18.70      6.59 o 
   2   2  16      160.20      147.94     18.17 o 
   3   2  16      102.77       86.60     14.66 o 
   4   2  16        3.66        0.84      6.44 o 
   5   2  16       13.09       10.29      6.97 o 
   6   2  16        2.50       -0.30      5.81 o 
  -7   3  16        0.17       -0.37      5.89 o 
  -6   3  16       17.13       16.59      8.19 o 
  -5   3  16        0.00        8.12      6.00 o 
  -4   3  16       25.08       17.91      6.75 o 
  -3   3  16      114.86      140.82     11.76 o 
  -2   3  16       24.05       14.89      4.51 o 
  -1   3  16       61.34       72.64     11.78 o 
   0   3  16       18.65       37.20      9.52 o 
   1   3  16      148.06      128.70     16.63 o 
   2   3  16       21.88       14.21      6.67 o 
   3   3  16       51.34       40.70     10.45 o 
   4   3  16        5.94       10.30      5.74 o 
   5   3  16        0.26       -1.60      5.86 o 
   6   3  16        3.85        5.25      4.79 o 
   7   3  16        1.54        0.48      5.43 o 
  -7   4  16        8.10       12.79      7.81 o 
  -6   4  16       30.81       33.12     10.29 o 
  -5   4  16       74.48       70.46     14.76 o 
  -4   4  16      147.50      127.93     18.00 o 
  -3   4  16        1.24        0.12      3.22 o 
  -2   4  16       66.26       76.61      8.67 o 
  -1   4  16        1.05       -0.98      2.83 o 
   0   4  16       38.59       44.75     10.09 o 
   1   4  16       28.81       31.97      9.17 o 
   2   4  16       55.33       46.55     10.85 o 
   3   4  16       31.77       33.94     10.93 o 
   4   4  16       11.49        9.24      7.35 o 
   5   4  16        8.88        6.94      5.85 o 
   6   4  16        8.93       10.22      6.24 o 
   7   4  16        4.20       -7.25      7.25 o 
  -6   5  16        0.01        1.36      6.15 o 
  -5   5  16       22.05       24.81      8.90 o 
  -4   5  16        0.91        6.26      6.44 o 
  -3   5  16      112.52       98.60      8.14 o 
  -2   5  16        2.82        5.95      3.39 o 
  -1   5  16        4.77        7.44      3.88 o 
   0   5  16        1.69       -1.81      4.54 o 
   1   5  16        3.79       -2.94      4.72 o 
   2   5  16       70.92       90.03     14.50 o 
   3   5  16       87.62       81.44     13.85 o 
   4   5  16       10.79       10.24      7.14 o 
   5   5  16        6.82       20.33      8.74 o 
   6   5  16        1.07       14.31      8.26 o 
   7   5  16        4.25        3.29      5.35 o 
  -6   6  16        6.52        1.61      4.88 o 
  -5   6  16       20.39       22.16      7.60 o 
  -4   6  16        3.22        3.55      5.62 o 
  -3   6  16        6.98        6.15      5.39 o 
  -2   6  16      241.71      269.53     13.23 o 
  -1   6  16       18.22       23.14      5.17 o 
   0   6  16       44.04       29.56      6.09 o 
   1   6  16       13.43       10.68      6.22 o 
   2   6  16       33.50       30.65      8.89 o 
   3   6  16       71.68       65.94     12.72 o 
   4   6  16       18.65       16.83      8.55 o 
   5   6  16       14.31       10.04      6.41 o 
   6   6  16        4.91        2.51      6.05 o 
   7   6  16        2.34       10.44      7.64 o 
  -6   7  16        5.07        4.89      5.58 o 
  -5   7  16        1.71        4.38      5.04 o 
  -4   7  16        0.06        3.43      4.13 o 
  -3   7  16       89.65       90.18      9.84 o 
  -2   7  16       18.26       18.86      4.29 o 
  -1   7  16        2.98        5.10      3.42 o 
   0   7  16        4.70        1.57      3.10 o 
   1   7  16        1.24        0.65      5.23 o 
   2   7  16       94.42       76.13     13.59 o 
   3   7  16       10.82        9.21      6.67 o 
   4   7  16        0.47       -3.80      7.19 o 
   5   7  16       11.88       16.42      8.11 o 
   6   7  16        5.70        7.03      6.71 o 
   7   7  16       14.40       26.77     10.36 o 
  -5   8  16        0.13       -3.35      4.90 o 
  -4   8  16        0.09        1.99      3.60 o 
  -3   8  16        1.47        3.08      3.41 o 
  -2   8  16        3.86       14.46      3.55 o 
  -1   8  16        0.25        2.65      3.07 o 
   0   8  16       35.05       44.13      6.97 o 
   1   8  16       19.75       16.02      6.09 o 
   2   8  16        0.00       -5.89      5.89 o 
   3   8  16       23.43       17.87      7.30 o 
   4   8  16        0.02        1.62      4.43 o 
   5   8  16        2.61       13.12      7.08 o 
   6   8  16        0.39        5.10      7.29 o 
   7   8  16       17.92       19.14      8.58 o 
  -5   9  16        9.65        1.13      4.42 o 
  -4   9  16        4.06        0.72      3.27 o 
  -3   9  16        2.49        0.71      3.22 o 
  -2   9  16        4.25        2.51      3.50 o 
  -1   9  16        5.50        3.58      2.67 o 
   0   9  16        1.58        1.97      3.09 o 
   1   9  16        0.93        0.72      5.29 o 
   2   9  16       11.88        9.00      6.71 o 
   3   9  16        0.00        7.37      6.81 o 
   4   9  16       18.59       27.14     10.14 o 
   5   9  16        0.15        0.83      4.14 o 
   6   9  16        7.75        5.88      5.17 o 
   7   9  16        0.28       -2.07      6.42 o 
  -4  10  16        2.27        4.66      5.29 o 
  -3  10  16        0.76        4.41      4.57 o 
  -2  10  16       11.53       14.43      5.15 o 
  -1  10  16        7.12        4.94      3.80 o 
   0  10  16        2.44       -0.01      2.97 o 
   1  10  16        1.38       -2.65      4.84 o 
   2  10  16       12.58       22.68      8.90 o 
   3  10  16        1.82        2.81      5.61 o 
   4  10  16       93.24       94.16     15.90 o 
   5  10  16        8.28        8.82      7.24 o 
   6  10  16        7.21        8.80      6.57 o 
   7  10  16       16.66       28.23     10.34 o 
  -3  11  16        0.36       -6.86      6.86 o 
  -2  11  16        0.02        8.40      3.90 o 
  -1  11  16       13.02       20.06      5.49 o 
   0  11  16        0.22        0.88      3.26 o 
   1  11  16        0.57        4.82      4.40 o 
   2  11  16       20.36       21.72      6.38 o 
   3  11  16        1.98       -3.63      5.65 o 
   4  11  16        4.84       -4.09      4.66 o 
   5  11  16        0.16        4.11      7.25 o 
   6  11  16       17.43        4.16      5.29 o 
  -2  12  16        1.84       -0.92      3.52 o 
  -1  12  16       36.99       38.40     13.52 o 
   0  12  16       19.91       29.59      7.19 o 
   1  12  16        6.43        0.15      4.59 o 
   2  12  16        0.03       -3.64      5.89 o 
   3  12  16        3.35        2.25      4.16 o 
   4  12  16        1.38        2.17      5.23 o 
   5  12  16        9.51       18.52      9.49 o 
   6  12  16        1.12        5.61      7.12 o 
  -1  13  16        3.43       10.96      4.21 o 
   0  13  16        9.81       11.92      4.62 o 
   1  13  16       15.10       18.44      5.71 o 
   2  13  16        0.00       -9.93      9.93 o 
   3  13  16       17.23       23.19     10.76 o 
   4  13  16       44.17       55.75      9.88 o 
   5  13  16        1.65        1.51      6.24 o 
   1  14  16        3.11        5.23      5.09 o 
   2  14  16        0.43       11.99      9.62 o 
   3  14  16       12.10       16.58      9.41 o 
  -3  -4  17        0.60       14.18      9.97 o 
  -1  -4  17        0.01        9.58      7.51 o 
   0  -4  17       39.00       52.37     12.68 o 
  -5  -3  17        2.44        2.36      7.19 o 
  -4  -3  17        0.01        6.34      6.26 o 
  -3  -3  17        1.85        2.45      7.11 o 
  -2  -3  17        0.02        7.10      5.71 o 
  -1  -3  17        7.91       13.36      6.54 o 
   0  -3  17        6.02        9.06      6.85 o 
   1  -3  17        0.04        2.47      5.81 o 
   2  -3  17       31.79       40.40     11.38 o 
  -5  -2  17       19.74       19.68      9.75 o 
  -4  -2  17        9.81       16.81      9.68 o 
  -3  -2  17       68.81       78.55     16.55 o 
  -2  -2  17      160.11      141.37     17.01 o 
  -1  -2  17       39.77       40.94     10.21 o 
   0  -2  17       10.58       15.21      7.47 o 
   1  -2  17        9.13       -6.30      6.98 o 
   2  -2  17        5.96       13.61      7.87 o 
   3  -2  17       14.65       21.28      8.88 o 
  -6  -1  17        1.03       -2.82      8.39 o 
  -5  -1  17        0.00       -7.54      7.80 o 
  -4  -1  17       33.22       27.67      9.68 o 
  -3  -1  17      196.68      224.61     26.29 o 
  -2  -1  17      145.69      156.94     17.48 o 
  -1  -1  17       35.28       40.97     10.24 o 
   0  -1  17       11.58       14.97      7.41 o 
   1  -1  17        0.20        6.65      5.75 o 
   2  -1  17       45.62       61.32     13.56 o 
   3  -1  17        2.88        7.34      6.82 o 
  -6   0  17        2.91       -1.38      7.35 o 
  -5   0  17        1.30        3.85      6.94 o 
  -4   0  17        0.02        2.14      6.50 o 
  -3   0  17       72.11       92.33     16.98 o 
  -2   0  17       14.66       18.24      5.43 o 
  -1   0  17        1.48       -3.78      5.15 o 
   0   0  17        2.55       -1.97      4.44 o 
   1   0  17       13.30        7.09      5.24 o 
   2   0  17        0.25       -2.96      5.80 o 
   3   0  17        4.54        7.05      5.91 o 
   4   0  17        6.12        7.01      7.65 o 
  -6   1  17       16.37       24.39      9.62 o 
  -5   1  17        6.05        5.44      6.40 o 
  -4   1  17       25.70       24.63      9.86 o 
  -3   1  17       66.59      103.07     17.55 o 
  -2   1  17       49.28       55.23      8.71 o 
  -1   1  17       40.94       41.73      9.88 o 
   0   1  17       62.92       37.18      9.46 o 
   1   1  17        0.03       -4.74      6.43 o 
   2   1  17        3.62       -1.22      5.17 o 
   3   1  17        9.88        4.60      6.54 o 
   4   1  17        1.68       -7.49      7.49 o 
   5   1  17        0.67        1.65      4.78 o 
  -6   2  17        6.72        6.82      5.96 o 
  -5   2  17       13.06       15.02      8.12 o
[truncated: 16,452 more chars]
